# Supplementary material for: Diagnosis of Patellofemoral Pain Syndrome Based on a Multi-Input Convolutional Neural Network With Data Augmentation
Source: Front Public Health. 2021 Feb 11;9:643191. doi: 10.3389/fpubh.2021.643191 (PMC7902860; doi:10.3389/fpubh.2021.643191)
Supplement: Supplementary file 1 [file Data_Sheet_1.XLSX]

## Sheet: Sheet1
Subject #	1	Control	Female
	Joint Angles [deg]			EMG - filtered and normalised to max isometric trial
	HipFlexion	KneeFlexion	AnkleDorsiflexion	Semimem	BicepsFemoris	RectusFemoris	Vasmed	Vaslat	medGastroc	latGastroc
	43.6928	3.15149	5.16106	0.128501	0.112979	0.090841	0.064049	0.13806	0.031668	0.052282
	43.7675	2.96408	4.64431	0.123317	0.114618	0.094909	0.070792	0.145963	0.033075	0.055552
	43.8403	2.99	3.92343	0.114734	0.115244	0.099159	0.078632	0.152474	0.033808	0.05745
	43.9077	3.21057	3.00506	0.103684	0.114401	0.103149	0.087035	0.158167	0.033917	0.057866
	43.9684	3.60796	1.90936	0.091421	0.111664	0.106227	0.095628	0.163465	0.03361	0.057299
	44.0237	4.16717	0.679214	0.07893	0.106298	0.108424	0.104144	0.168584	0.033037	0.056256
	44.0757	4.8778	-0.622876	0.066841	0.097675	0.110526	0.111907	0.174011	0.032299	0.055098
	44.1263	5.73355	-1.91838	0.055945	0.086473	0.113274	0.118226	0.180047	0.03147	0.053912
	44.1753	6.73031	-3.12148	0.046843	0.07398	0.116587	0.122803	0.186028	0.0305	0.052556
	44.2196	7.86289	-4.15024	0.039722	0.06156	0.119731	0.125367	0.190646	0.029373	0.050867
	44.2528	9.1212	-4.93757	0.034421	0.050239	0.121714	0.125449	0.19202	0.02823	0.048843
	44.2652	10.4867	-5.43976	0.030425	0.040412	0.121464	0.12261	0.188874	0.027238	0.046784
	44.2448	11.9303	-5.64074	0.027152	0.032192	0.118672	0.117185	0.181407	0.026448	0.044946
	44.1785	13.4118	-5.55176	0.024529	0.025614	0.113793	0.110178	0.171198	0.025869	0.043449
	44.0534	14.8825	-5.2069	0.022789	0.020703	0.107614	0.102243	0.160156	0.025485	0.042181
	43.8587	16.2897	-4.65597	0.022063	0.017419	0.100951	0.094177	0.14973	0.025228	0.041059
	43.587	17.5819	-3.9566	0.022332	0.015638	0.094803	0.086942	0.140938	0.025052	0.040219
	43.2352	18.7145	-3.16706	0.023429	0.015124	0.089975	0.080961	0.133776	0.024988	0.03989
	42.8046	19.6541	-2.34053	0.02496	0.015509	0.086793	0.075843	0.1273	0.025155	0.040185
	42.3012	20.381	-1.52125	0.026295	0.01635	0.085053	0.070809	0.121033	0.025611	0.041037
	41.734	20.89	-0.742528	0.02667	0.017222	0.084168	0.065501	0.115337	0.026307	0.042348
	41.1143	21.1896	-0.026406	0.025755	0.017857	0.083773	0.06002	0.111035	0.027101	0.043893
	40.4543	21.2997	0.615438	0.023971	0.018185	0.083462	0.054651	0.108438	0.027807	0.045443
	39.7656	21.2485	1.18018	0.021819	0.018224	0.082553	0.049548	0.106905	0.028189	0.046821
	39.0587	21.0694	1.67206	0.019645	0.018019	0.080679	0.044783	0.105345	0.027938	0.047843
	38.3426	20.7973	2.10052	0.017633	0.017573	0.077793	0.040272	0.103077	0.026943	0.048404
	37.6251	20.4655	2.47837	0.015836	0.016796	0.0739	0.036068	0.099821	0.025443	0.048487
	36.9127	20.1038	2.81999	0.014283	0.01572	0.069559	0.032363	0.095488	0.02373	0.048124
	36.2111	19.7362	3.13974	0.012988	0.014488	0.06525	0.029275	0.090323	0.022078	0.047433
	35.5254	19.3802	3.45052	0.011956	0.013262	0.061169	0.026726	0.084598	0.020695	0.046637
	34.8591	19.047	3.76276	0.011182	0.012139	0.057349	0.024597	0.078293	0.019784	0.046053
	34.2142	18.7418	4.08385	0.01064	0.011143	0.053876	0.022861	0.071858	0.019572	0.046067
	33.5902	18.4648	4.41789	0.010255	0.01023	0.050626	0.021421	0.066089	0.02028	0.046836
	32.9843	18.2121	4.76592	0.009945	0.009376	0.047346	0.020221	0.061304	0.022201	0.048358
	32.3915	17.9776	5.12638	0.009696	0.0086	0.044029	0.019215	0.057412	0.025792	0.050322
	31.8057	17.7535	5.49562	0.009491	0.007928	0.040798	0.018273	0.054034	0.031508	0.052241
	31.2201	17.5318	5.86858	0.009325	0.007361	0.037821	0.017241	0.050628	0.039778	0.053822
	30.6286	17.3044	6.23941	0.009198	0.00688	0.035241	0.016078	0.046917	0.051079	0.05496
	30.0258	17.0635	6.60202	0.009085	0.006456	0.033152	0.014836	0.042856	0.065928	0.055662
	29.4078	16.8019	6.95056	0.008965	0.006084	0.031559	0.013597	0.038663	0.084646	0.056029
	28.7717	16.5122	7.27989	0.008834	0.005759	0.03036	0.012444	0.034479	0.106911	0.056208
	28.1151	16.1875	7.58574	0.00871	0.005471	0.029432	0.011442	0.030291	0.131526	0.056546
	27.4356	15.8209	7.86499	0.008604	0.00521	0.028719	0.010627	0.026289	0.156574	0.0576
	26.7309	15.4065	8.11566	0.008513	0.004987	0.028211	0.010003	0.022668	0.180937	0.060138
	25.998	14.9392	8.33707	0.008448	0.00481	0.027913	0.009545	0.019539	0.204873	0.064858
	25.2338	14.4162	8.5298	0.008423	0.004682	0.027787	0.009226	0.016937	0.228402	0.072178
	24.4356	13.8371	8.6957	0.008435	0.004606	0.027698	0.009001	0.014815	0.251422	0.082178
	23.6008	13.2045	8.83779	0.008483	0.004585	0.027547	0.008824	0.013188	0.274307	0.095047
	22.7285	12.5237	8.96002	0.008549	0.004626	0.027211	0.008688	0.012054	0.297356	0.111121
	21.8185	11.8025	9.06692	0.008625	0.004723	0.026669	0.008607	0.011355	0.320287	0.130469
	20.8724	11.0505	9.16323	0.008713	0.004881	0.025956	0.008571	0.010995	0.342106	0.152535
	19.8925	10.2777	9.25346	0.008816	0.00511	0.025112	0.008544	0.01084	0.361984	0.176343
	18.8822	9.49442	9.34176	0.00896	0.005423	0.024111	0.0085	0.010784	0.379672	0.201499
	17.8453	8.70991	9.4318	0.009159	0.005826	0.022981	0.008449	0.010804	0.394993	0.227005
	16.7863	7.93283	9.52695	0.009416	0.006319	0.021845	0.008434	0.010963	0.409294	0.250812
	15.7102	7.17125	9.63053	0.009767	0.006889	0.020816	0.008507	0.011323	0.423191	0.269945
	14.6229	6.43334	9.74617	0.010276	0.007525	0.020006	0.008699	0.011929	0.436609	0.281927
	13.5319	5.728	9.878	0.011029	0.008253	0.019465	0.009046	0.012832	0.448552	0.287007
	12.4466	5.06538	10.0307	0.012127	0.009144	0.019162	0.009568	0.014053	0.457224	0.287379
	11.378	4.4569	10.2094	0.013658	0.010278	0.019057	0.010258	0.015552	0.459036	0.2853
	10.3383	3.91496	10.4191	0.015699	0.011678	0.01914	0.0111	0.017222	0.450023	0.282821
	9.34042	3.452	10.6639	0.018268	0.013283	0.019436	0.01209	0.018917	0.432709	0.281505
	8.39648	3.07936	10.9465	0.021253	0.01492	0.019918	0.013206	0.020508	0.41199	0.280934
	7.51653	2.80603	11.2674	0.02444	0.016299	0.020489	0.014355	0.02194	0.38961	0.279599
	6.70746	2.63767	11.6246	0.027502	0.017177	0.021121	0.015393	0.023169	0.366347	0.276233
	5.97232	2.57597	12.0131	0.030148	0.017592	0.021879	0.016172	0.024057	0.343207	0.271813
	5.31011	2.61856	12.426	0.032179	0.01772	0.022854	0.016518	0.024492	0.320133	0.266969
	4.71622	2.75949	12.8539	0.033642	0.017732	0.024095	0.016301	0.024424	0.297194	0.260792
	4.18332	2.99011	13.2865	0.034606	0.017765	0.025595	0.015541	0.023952	0.275282	0.252042
	3.70272	3.30035	13.7129	0.035297	0.017873	0.027285	0.014459	0.023238	0.254469	0.241083
	3.26562	3.67986	14.1218	0.036071	0.018065	0.029057	0.013268	0.022376	0.233132	0.228516
	2.86432	4.11907	14.5029	0.03707	0.018283	0.030825	0.012111	0.021553	0.209998	0.214145
	2.49308	4.60998	14.846	0.038247	0.018482	0.032572	0.011061	0.020896	0.184988	0.197671
	2.14859	5.14659	15.1419	0.039253	0.018571	0.034232	0.010162	0.020455	0.159709	0.179625
	1.83001	5.7251	15.3827	0.039529	0.018371	0.035605	0.009432	0.020141	0.135723	0.1624
	1.53868	6.34384	15.5611	0.038708	0.017799	0.036518	0.00887	0.019862	0.11444	0.147726
	1.27754	7.00315	15.6715	0.036978	0.016959	0.036889	0.008458	0.019565	0.096548	0.135899
	1.05054	7.70523	15.7087	0.034782	0.015958	0.036634	0.008177	0.019199	0.081968	0.125749
	0.861987	8.45394	15.6685	0.03233	0.014798	0.035714	0.007997	0.018684	0.070306	0.115562
	0.716082	9.25476	15.5465	0.029762	0.013499	0.034279	0.007887	0.018034	0.061181	0.104912
	0.616501	10.1146	15.3376	0.027322	0.012196	0.03256	0.007827	0.017387	0.053955	0.09371
	0.566181	11.0419	15.0353	0.025189	0.011011	0.030725	0.007812	0.016873	0.047628	0.081918
	0.567233	12.0459	14.6315	0.023374	0.01002	0.028882	0.007827	0.01661	0.041623	0.069761
	0.620988	13.1372	14.1166	0.021736	0.009233	0.027164	0.007881	0.016671	0.036257	0.058094
	0.728178	14.3263	13.4802	0.020071	0.008612	0.025711	0.00802	0.017039	0.031873	0.048023
	0.889217	15.6234	12.7122	0.018365	0.008137	0.024647	0.008284	0.01765	0.028594	0.040115
	1.10455	17.0376	11.8038	0.016729	0.007804	0.024047	0.008699	0.018417	0.026371	0.034531
	1.37506	18.5754	10.7492	0.015244	0.007599	0.023896	0.009279	0.019289	0.02496	0.031075
	1.70236	20.2402	9.54728	0.013952	0.007498	0.024087	0.010026	0.020265	0.023996	0.029364
	2.08899	22.0316	8.20323	0.012851	0.007477	0.024497	0.010917	0.021408	0.023189	0.029053
	2.53843	23.9451	6.73093	0.011934	0.00751	0.025042	0.011901	0.022794	0.022423	0.029776
	3.05496	25.972	5.15495	0.011173	0.007558	0.025685	0.012875	0.024366	0.021694	0.031127
	3.64346	28.1007	3.51189	0.010527	0.00757	0.026385	0.013711	0.025861	0.021026	0.032614
	4.30912	30.3171	1.84967	0.009961	0.007517	0.027091	0.014241	0.026876	0.020419	0.033835
	5.05704	32.6069	0.223478	0.00948	0.00739	0.0277	0.014301	0.026952	0.019874	0.034598
	5.89156	34.9576	-1.31272	0.009084	0.007238	0.028136	0.013884	0.025839	0.019406	0.034906
	6.81442	37.3612	-2.71845	0.00876	0.007097	0.028393	0.013137	0.023763	0.019062	0.034722
	7.82267	39.8165	-3.97896	0.008502	0.00698	0.028503	0.012224	0.021216	0.018842	0.033966
	8.90337	42.3263	-5.11432	0.008323	0.00689	0.028509	0.011276	0.018612	0.018718	0.032575
	10.0334	44.8928	-6.17132	0.008228	0.006843	0.028477	0.010388	0.016172	0.01867	0.03065

## Sheet: Sheet2
Subject #	2	Control	Female
	Joint Angles [deg]			EMG - filtered and normalised to max isometric trial
	HipFlexion	KneeFlexion	AnkleDorsiflexion	Semimem	BicepsFemoris	RectusFemoris	Vasmed	Vaslat	medGastroc	latGastroc
	39.0673	11.9376	7.89873	0.10337	0.076854	0.066548	0.053275	0.134315	0.030585	0.054385
	38.9388	10.7945	7.79493	0.097612	0.069322	0.069531	0.055563	0.141854	0.030519	0.055846
	38.7867	9.8552	7.64491	0.094197	0.062274	0.07205	0.057605	0.146686	0.030572	0.057248
	38.6182	9.12944	7.4264	0.093008	0.056126	0.073969	0.059402	0.148344	0.030747	0.058586
	38.441	8.62511	7.11863	0.09387	0.051137	0.075698	0.061102	0.148248	0.030966	0.059986
	38.2619	8.34603	6.70539	0.096469	0.047482	0.077447	0.062721	0.147976	0.031103	0.061586
	38.0869	8.29106	6.17894	0.100182	0.045256	0.079274	0.064055	0.148424	0.031165	0.063511
	37.9203	8.45294	5.54293	0.104642	0.044602	0.081325	0.06512	0.149952	0.031314	0.065742
	37.7645	8.81816	4.81403	0.109613	0.04542	0.083916	0.066217	0.1524	0.031884	0.068201
	37.6209	9.36791	4.02177	0.115023	0.047177	0.08712	0.067577	0.155133	0.03356	0.071138
	37.4891	10.0797	3.2064	0.120817	0.049219	0.090644	0.069298	0.157816	0.037182	0.074804
	37.368	10.9296	2.41517	0.126647	0.051122	0.094114	0.071505	0.160375	0.043412	0.079276
	37.2556	11.8933	1.69716	0.132543	0.052759	0.097229	0.074232	0.161829	0.053066	0.084622
	37.149	12.9474	1.09753	0.138582	0.053996	0.09949	0.077156	0.160522	0.067302	0.090874
	37.0446	14.0691	0.652	0.143887	0.054576	0.100562	0.07964	0.155899	0.087235	0.098163
	36.9377	15.2346	0.382839	0.146989	0.054199	0.10021	0.081115	0.149156	0.113511	0.106606
	36.8226	16.4186	0.29679	0.146768	0.052812	0.098592	0.081593	0.141323	0.145881	0.115925
	36.6922	17.5933	0.385186	0.143482	0.050714	0.095828	0.08122	0.132559	0.183101	0.125668
	36.5388	18.7296	0.626198	0.138559	0.048174	0.091436	0.079697	0.122831	0.223072	0.135344
	36.3542	19.7984	0.988875	0.133552	0.045405	0.085283	0.076387	0.112592	0.263675	0.145004
	36.1306	20.7731	1.43839	0.129008	0.042523	0.07822	0.071445	0.102911	0.302185	0.154588
	35.8616	21.6313	1.94122	0.124639	0.039602	0.071345	0.065681	0.094687	0.335895	0.163881
	35.5425	22.3568	2.46899	0.119576	0.036683	0.065569	0.059852	0.08807	0.36522	0.173696
	35.1714	22.9405	3.00043	0.113393	0.033818	0.061166	0.054338	0.082532	0.390724	0.184686
	34.7487	23.3805	3.52147	0.106724	0.031133	0.057921	0.049098	0.077612	0.409712	0.196119
	34.2771	23.6815	4.02391	0.100446	0.028805	0.05554	0.044064	0.073382	0.41863	0.20615
	33.7612	23.8534	4.50344	0.095291	0.026906	0.053427	0.039002	0.070026	0.417419	0.212817
	33.207	23.9097	4.95784	0.091253	0.025325	0.050933	0.033847	0.067559	0.406723	0.215277
	32.6202	23.8652	5.38566	0.087677	0.023998	0.047979	0.028856	0.065986	0.388603	0.215096
	32.0063	23.7341	5.78553	0.083721	0.022861	0.044955	0.024464	0.065513	0.367281	0.214158
	31.3693	23.5292	6.15597	0.078599	0.02174	0.042335	0.020991	0.06619	0.346963	0.212906
	30.7117	23.2603	6.49554	0.0721	0.020405	0.040374	0.018539	0.067715	0.329323	0.21018
	30.0337	22.9346	6.80319	0.064649	0.018773	0.039091	0.017023	0.069339	0.313443	0.204446
	29.334	22.5566	7.07865	0.057043	0.016944	0.038233	0.016235	0.069876	0.298509	0.195554
	28.6099	22.1294	7.32273	0.050174	0.015064	0.03731	0.015908	0.0685	0.286237	0.18579
	27.858	21.655	7.53745	0.04437	0.013267	0.035803	0.015801	0.065272	0.27863	0.178147
	27.0749	21.1351	7.72594	0.039435	0.011673	0.033712	0.015786	0.061343	0.275537	0.17414
	26.2581	20.5721	7.89201	0.034777	0.01036	0.031444	0.015874	0.057848	0.274822	0.173844
	25.4062	19.9688	8.03968	0.029997	0.009364	0.02938	0.016082	0.055317	0.27328	0.176125
	24.52	19.3294	8.1724	0.025332	0.008734	0.027724	0.016373	0.053904	0.2703	0.179898
	23.602	18.6587	8.29254	0.021064	0.008486	0.02662	0.016704	0.053491	0.267763	0.184497
	22.6567	17.9623	8.4009	0.017391	0.008602	0.026126	0.017047	0.053606	0.267028	0.189224
	21.6902	17.2461	8.49667	0.014407	0.009033	0.026136	0.017296	0.053444	0.269615	0.193985
	20.7094	16.5161	8.57758	0.012123	0.009666	0.026499	0.017286	0.052459	0.276232	0.198533
	19.7216	15.778	8.64036	0.010474	0.010349	0.027148	0.016973	0.050919	0.285485	0.202232
	18.7339	15.037	8.68155	0.00936	0.01093	0.028013	0.016536	0.04945	0.294281	0.204996
	17.7524	14.2982	8.69832	0.00867	0.011241	0.028919	0.016187	0.048395	0.301218	0.206565
	16.7824	13.5665	8.68928	0.008274	0.011184	0.029521	0.016049	0.047627	0.306946	0.206395
	15.8281	12.8465	8.65507	0.008072	0.010821	0.02958	0.016178	0.04679	0.313429	0.205033
	14.8931	12.1431	8.59855	0.008047	0.010321	0.029358	0.016592	0.045661	0.322286	0.203875
	13.9799	11.461	8.52464	0.00822	0.009876	0.029282	0.017284	0.044323	0.334744	0.203878
	13.0905	10.8043	8.43957	0.008609	0.009656	0.029559	0.018248	0.042951	0.351205	0.205489
	12.2263	10.1765	8.34987	0.009197	0.009747	0.030169	0.019439	0.041554	0.371511	0.209204
	11.3877	9.57991	8.26128	0.009945	0.010141	0.030844	0.020751	0.039907	0.395421	0.215663
	10.5747	9.01552	8.17791	0.010769	0.01076	0.031091	0.022022	0.03773	0.420934	0.224979
	9.78635	8.48308	8.10163	0.011575	0.011509	0.0306	0.02304	0.035154	0.44735	0.237245
	9.02084	7.98144	8.03216	0.012331	0.012311	0.029549	0.023602	0.032647	0.47532	0.252974
	8.27591	7.50911	7.96743	0.013012	0.013046	0.028187	0.02359	0.030644	0.503627	0.271116
	7.54884	7.06501	7.90444	0.013558	0.013562	0.02667	0.023034	0.029367	0.528444	0.290366
	6.83672	6.64901	7.84022	0.013954	0.013781	0.025098	0.022027	0.028995	0.547297	0.310761
	6.13661	6.26239	7.77257	0.014228	0.013808	0.023642	0.02064	0.029699	0.561797	0.332041
	5.44573	5.9079	7.7006	0.014473	0.013854	0.022491	0.019077	0.031464	0.572013	0.352164
	4.76157	5.58945	7.62488	0.014834	0.01408	0.021726	0.017574	0.034074	0.576082	0.369631
	4.08199	5.31163	7.54718	0.015414	0.014577	0.021323	0.016262	0.037053	0.573283	0.385817
	3.40533	5.07906	7.4699	0.016241	0.015373	0.02118	0.015191	0.03974	0.563782	0.402194
	2.73057	4.89574	7.39541	0.017355	0.016454	0.021182	0.014351	0.041274	0.55048	0.421066
	2.05739	4.76474	7.32533	0.018921	0.017822	0.021158	0.013704	0.040892	0.539763	0.444631
	1.38628	4.68804	7.2601	0.021172	0.019527	0.020897	0.013222	0.038583	0.535395	0.472629
	0.718543	4.66664	7.19873	0.024188	0.021589	0.020245	0.01288	0.035081	0.535811	0.502265
	0.056236	4.70083	7.13884	0.027894	0.023904	0.01932	0.012646	0.031299	0.536148	0.529416
	-0.597935	4.79058	7.07698	0.032031	0.026172	0.018358	0.01246	0.027894	0.532979	0.549975
	-1.24077	4.93569	7.00905	0.036101	0.028024	0.017517	0.012235	0.025229	0.52143	0.558003
	-1.86869	5.13596	6.93077	0.039642	0.02929	0.016891	0.011883	0.023436	0.495167	0.54935
	-2.47776	5.39118	6.83788	0.042169	0.029851	0.016553	0.011413	0.02248	0.454521	0.525398
	-3.06369	5.70101	6.72628	0.043458	0.029704	0.016554	0.010914	0.022261	0.403301	0.488038
	-3.62167	6.06491	6.59188	0.043654	0.029007	0.016934	0.010497	0.022635	0.346466	0.438487
	-4.1462	6.48223	6.43027	0.043083	0.027952	0.017685	0.010273	0.023422	0.287966	0.380753
	-4.63096	6.95229	6.23622	0.042076	0.02671	0.018752	0.010363	0.024303	0.230286	0.321318
	-5.06876	7.47467	6.00316	0.040978	0.025479	0.020069	0.010905	0.024948	0.176131	0.265317
	-5.45168	8.04949	5.72269	0.039993	0.024357	0.021552	0.012091	0.025336	0.128522	0.215135
	-5.77143	8.67767	5.38424	0.039221	0.023424	0.023053	0.014143	0.025625	0.08904	0.170749
	-6.02002	9.36102	4.9749	0.038653	0.022736	0.024348	0.017249	0.025866	0.057928	0.131773
	-6.19042	10.1023	4.47972	0.0382	0.022318	0.02516	0.021573	0.026027	0.034599	0.098354
	-6.27727	10.9051	3.88243	0.037771	0.022174	0.025331	0.027243	0.026032	0.018065	0.070917
	-6.27731	11.7737	3.16645	0.037172	0.022194	0.024937	0.034278	0.025796	0.007153	0.04936
	-6.18943	12.7127	2.31625	0.036113	0.022192	0.024084	0.04254	0.025245	0.000679	0.033313
	-6.01438	13.7272	1.31868	0.034401	0.021949	0.022945	0.051538	0.024387	0.00242	0.022142
	-5.75433	14.8222	0.164379	0.032	0.021217	0.021694	0.060347	0.023192	0.0031	0.015031
	-5.4122	16.003	-1.15091	0.028949	0.019803	0.020379	0.067506	0.021611	0.00217	0.011194
	-4.99109	17.2746	-2.6248	0.025499	0.017809	0.018941	0.07144	0.019667	0.000281	0.009934
	-4.49391	18.6417	-4.24662	0.021868	0.015512	0.017424	0.070972	0.017494	0.002106	0.010603
	-3.92308	20.1082	-5.99544	0.018184	0.013135	0.015996	0.066129	0.015293	0.004724	0.012593
	-3.28037	21.6767	-7.83835	0.014676	0.010859	0.014771	0.058573	0.013233	0.007399	0.015385
	-2.56684	23.3481	-9.72998	0.011619	0.008808	0.013769	0.049791	0.011423	0.010006	0.018574
	-1.78286	25.1213	-11.6148	0.009191	0.007065	0.012997	0.040853	0.009915	0.012435	0.021821
	-0.92847	26.9936	-13.4341	0.007486	0.00569	0.012459	0.03259	0.008748	0.01462	0.024847
	-0.004573	28.9607	-15.1394	0.006518	0.004699	0.012126	0.025448	0.007923	0.016536	0.027441
	0.985518	31.0174	-16.7079	0.006239	0.004067	0.011952	0.019665	0.007404	0.018157	0.029603
	2.03166	33.1541	-18.1567	0.00655	0.003751	0.011877	0.015317	0.007136	0.019503	0.031394
	3.11645	35.3548	-19.5357	0.007324	0.003702	0.011881	0.01233	0.007065	0.020545	0.032839

## Sheet: Sheet3
Subject #	3	Control	Male
	Joint Angles [deg]			EMG - filtered and normalised to max isometric trial
	HipFlexion	KneeFlexion	AnkleDorsiflexion	Semimem	BicepsFemoris	RectusFemoris	Vasmed	Vaslat	medGastroc	latGastroc
	41.2232	2.90294	4.91	0.036958	0.123	0.073393	0.061534	0.193342	0.047792	0.047792
	40.9348	2.46764	4.52178	0.037059	0.133867	0.080677	0.065203	0.204054	0.0501	0.0501
	40.6036	2.18276	4.09154	0.037161	0.142327	0.087586	0.069895	0.214858	0.051268	0.051268
	40.2445	2.04877	3.64893	0.036934	0.1463	0.093777	0.075266	0.224805	0.051108	0.051108
	39.8726	2.06551	3.21652	0.036061	0.143954	0.098899	0.080757	0.232799	0.049799	0.049799
	39.5022	2.23166	2.80012	0.034471	0.135209	0.102272	0.085728	0.238452	0.047617	0.047617
	39.1461	2.54606	2.39107	0.032434	0.12219	0.103497	0.089678	0.241713	0.045041	0.045041
	38.8146	3.00764	1.96955	0.030297	0.107094	0.102846	0.092107	0.242534	0.042566	0.042566
	38.5154	3.61452	1.50935	0.02829	0.091783	0.100778	0.09309	0.241352	0.040479	0.040479
	38.2526	4.36251	0.983277	0.026487	0.077749	0.097877	0.093462	0.240653	0.038759	0.038759
	38.0263	5.24298	0.36802	0.024878	0.065824	0.094969	0.094001	0.242376	0.037292	0.037292
	37.8319	6.24061	-0.351806	0.0233	0.056178	0.092569	0.095052	0.246851	0.036039	0.036039
	37.6608	7.33219	-1.18152	0.02152	0.048457	0.090632	0.096743	0.25335	0.035206	0.035206
	37.5004	8.48697	-2.1159	0.019589	0.042231	0.088846	0.099217	0.26103	0.03504	0.03504
	37.3363	9.66862	-3.14001	0.017817	0.03719	0.08684	0.102605	0.26843	0.035616	0.035616
	37.1537	10.8386	-4.23101	0.016513	0.0331	0.084202	0.106466	0.273321	0.036863	0.036863
	36.94	11.9606	-5.36071	0.01588	0.029703	0.080655	0.109799	0.273369	0.038654	0.038654
	36.686	13.0047	-6.49817	0.016035	0.026925	0.076038	0.111426	0.267141	0.040664	0.040664
	36.3872	13.9496	-7.61142	0.017036	0.024945	0.070472	0.110362	0.254817	0.04242	0.04242
	36.0425	14.7837	-8.6682	0.018837	0.02389	0.063988	0.105572	0.236384	0.043588	0.043588
	35.6539	15.5039	-9.63566	0.021318	0.023817	0.056702	0.097153	0.213266	0.044065	0.044065
	35.2239	16.1132	-10.4793	0.02427	0.024714	0.049024	0.086529	0.188318	0.043954	0.043954
	34.7545	16.6169	-11.1619	0.027415	0.026459	0.041533	0.075347	0.163745	0.043721	0.043721
	34.2459	17.0195	-11.644	0.030404	0.028905	0.034704	0.064786	0.140745	0.043966	0.043966
	33.6967	17.3228	-11.8857	0.032839	0.031903	0.028807	0.055566	0.12006	0.045132	0.045132
	33.1041	17.5251	-11.8507	0.03434	0.035162	0.023985	0.048039	0.102282	0.047436	0.047436
	32.4652	17.6217	-11.5126	0.034902	0.038308	0.020244	0.042215	0.087668	0.050845	0.050845
	31.7786	17.6072	-10.8625	0.034938	0.040999	0.017481	0.037916	0.076029	0.054953	0.054953
	31.0447	17.4785	-9.91568	0.034763	0.043044	0.015463	0.034804	0.066796	0.05901	0.05901
	30.2668	17.2371	-8.71592	0.03457	0.044473	0.013926	0.032501	0.059314	0.061949	0.061949
	29.4509	16.8915	-7.33553	0.034414	0.045376	0.012721	0.030665	0.053177	0.062725	0.062725
	28.6054	16.4576	-5.86918	0.034195	0.045678	0.011759	0.028971	0.048409	0.061028	0.061028
	27.7406	15.9574	-4.42074	0.033683	0.045153	0.010998	0.027331	0.045303	0.057403	0.057403
	26.8674	15.4159	-3.08829	0.032555	0.043635	0.010403	0.025844	0.044059	0.052979	0.052979
	25.9968	14.8578	-1.9504	0.030583	0.041256	0.009947	0.024633	0.044582	0.048707	0.048707
	25.1391	14.3044	-1.05623	0.027834	0.038395	0.009628	0.023795	0.046615	0.045306	0.045306
	24.303	13.7706	-0.421294	0.024653	0.035531	0.009441	0.023394	0.049772	0.043225	0.043225
	23.4953	13.2649	-0.030211	0.021445	0.033081	0.009367	0.023417	0.053569	0.04276	0.04276
	22.7208	12.789	0.15698	0.018499	0.031301	0.009404	0.023702	0.057393	0.043984	0.043984
	21.9814	12.3394	0.196362	0.015963	0.030261	0.009555	0.023979	0.060505	0.046648	0.046648
	21.2768	11.9084	0.15063	0.013895	0.029824	0.009837	0.023974	0.062324	0.050277	0.050277
	20.6041	11.4867	0.079407	0.01231	0.029695	0.010251	0.023506	0.062107	0.054311	0.054311
	19.9583	11.065	0.031328	0.011184	0.02946	0.010771	0.022555	0.059339	0.0585	0.0585
	19.3325	10.6358	0.039084	0.010448	0.02873	0.011368	0.0212	0.05489	0.062643	0.062643
	18.7193	10.1947	0.117367	0.010054	0.027258	0.012	0.019617	0.049931	0.066277	0.066277
	18.1112	9.74141	0.263687	0.009986	0.025188	0.012576	0.017979	0.045151	0.069291	0.069291
	17.5017	9.27995	0.461907	0.010236	0.022828	0.012965	0.016386	0.040834	0.072128	0.072128
	16.8862	8.81812	0.687767	0.01075	0.020463	0.01305	0.014902	0.037047	0.07537	0.07537
	16.2622	8.36634	0.914307	0.011418	0.018312	0.012835	0.013686	0.033737	0.079561	0.079561
	15.6297	7.93612	1.1165	0.012087	0.016525	0.012417	0.012948	0.031091	0.085069	0.085069
	14.9905	7.53836	1.27465	0.012584	0.015182	0.011965	0.012816	0.0295	0.091748	0.091748
	14.3479	7.18154	1.37615	0.01274	0.014283	0.011613	0.013326	0.029219	0.099051	0.099051
	13.705	6.87056	1.41552	0.012424	0.013755	0.011427	0.014431	0.030259	0.106582	0.106582
	13.0646	6.60609	1.39368	0.011708	0.013493	0.011406	0.015996	0.032405	0.114332	0.114332
	12.4287	6.38482	1.31672	0.010753	0.013392	0.011496	0.017791	0.035211	0.122216	0.122216
	11.7976	6.20016	1.19473	0.009689	0.01335	0.011602	0.019508	0.037974	0.130247	0.130247
	11.1712	6.04371	1.04059	0.008622	0.013267	0.011618	0.020704	0.0398	0.1388	0.1388
	10.5487	5.90689	0.868703	0.007641	0.013124	0.011427	0.020941	0.039925	0.147914	0.147914
	9.92951	5.78246	0.693632	0.006808	0.012954	0.011013	0.020154	0.038172	0.157215	0.157215
	9.31342	5.66562	0.528725	0.006152	0.012769	0.010493	0.018656	0.035212	0.16592	0.16592
	8.70094	5.55471	0.384694	0.005671	0.012575	0.009987	0.016838	0.031801	0.173576	0.173576
	8.09326	5.4514	0.268452	0.005342	0.01243	0.009588	0.015008	0.028541	0.180272	0.180272
	7.49204	5.36036	0.182709	0.005143	0.012402	0.009369	0.013393	0.025917	0.186142	0.186142
	6.89932	5.28871	0.126305	0.005048	0.012532	0.009354	0.012156	0.024232	0.192117	0.192117
	6.31733	5.24535	0.095117	0.005031	0.012834	0.009562	0.011384	0.023658	0.199662	0.199662
	5.74842	5.24023	0.08332	0.005051	0.013297	0.009998	0.011062	0.024276	0.208822	0.208822
	5.19498	5.28353	0.084735	0.005083	0.013909	0.010632	0.011123	0.026016	0.21848	0.21848
	4.65941	5.38484	0.093828	0.005119	0.014629	0.011415	0.011504	0.028675	0.228065	0.228065
	4.1439	5.5524	0.106158	0.005144	0.015395	0.012262	0.012118	0.03188	0.236897	0.236897
	3.65025	5.79231	0.118413	0.005146	0.016091	0.013042	0.012838	0.035066	0.242904	0.242904
	3.17964	6.10804	0.128152	0.005139	0.016545	0.013591	0.013484	0.037597	0.243957	0.243957
	2.73236	6.50008	0.133436	0.005134	0.01662	0.013742	0.013829	0.038903	0.240679	0.240679
	2.30765	6.96599	0.132592	0.005136	0.016313	0.013368	0.013672	0.03872	0.234941	0.234941
	1.90377	7.50084	0.12426	0.005147	0.015747	0.012547	0.013034	0.037335	0.228018	0.228018
	1.51809	8.09785	0.107708	0.005165	0.015045	0.011472	0.01213	0.035437	0.219841	0.219841
	1.14749	8.74919	0.083375	0.005192	0.014324	0.010301	0.011181	0.03361	0.209125	0.209125
	0.788798	9.44693	0.053609	0.005231	0.013664	0.009177	0.01035	0.03223	0.19419	0.19419
	0.43937	10.1839	0.023361	0.005285	0.013106	0.00825	0.009728	0.03169	0.175417	0.175417
	0.097678	10.9544	0.000647	0.005355	0.012698	0.007666	0.009401	0.032315	0.154422	0.154422
	-0.236165	11.7551	-0.003343	0.005435	0.012465	0.007594	0.009519	0.034266	0.132742	0.132742
	-0.559962	12.5851	0.025352	0.005514	0.012406	0.008218	0.010241	0.037445	0.111571	0.111571
	-0.869116	13.4467	0.102296	0.005578	0.012514	0.009721	0.011673	0.041481	0.091743	0.091743
	-1.15661	14.3453	0.24256	0.005621	0.01276	0.012282	0.01384	0.045828	0.073558	0.073558
	-1.41322	15.2889	0.457982	0.005651	0.013112	0.016079	0.016698	0.04999	0.057239	0.057239
	-1.62803	16.288	0.754049	0.005669	0.0135	0.021265	0.02017	0.053768	0.043178	0.043178
	-1.78914	17.3542	1.12673	0.005676	0.013815	0.027922	0.024103	0.056866	0.031627	0.031627
	-1.88468	18.4995	1.55979	0.005666	0.013982	0.036068	0.028267	0.058817	0.022606	0.022606
	-1.90396	19.7344	2.02386	0.005646	0.013974	0.045749	0.032306	0.059157	0.015909	0.015909
	-1.83849	21.0667	2.47774	0.005632	0.013824	0.056965	0.035824	0.057636	0.011218	0.011218
	-1.68274	22.5003	2.87155	0.005628	0.013563	0.069552	0.03823	0.054463	0.008207	0.008207
	-1.43453	24.0348	3.15191	0.005606	0.013204	0.083023	0.038798	0.049868	0.006533	0.006533
	-1.09477	25.6654	3.26859	0.005548	0.012759	0.096396	0.0373	0.044041	0.005874	0.005874
	-0.666422	27.3843	3.18088	0.00547	0.012265	0.108193	0.03418	0.037574	0.005939	0.005939
	-0.15309	29.1822	2.86234	0.00539	0.011784	0.116687	0.030027	0.031197	0.006477	0.006477
	0.442269	31.051	2.30346	0.005317	0.01136	0.120504	0.025462	0.025418	0.007294	0.007294
	1.11794	32.9856	1.51242	0.005253	0.011028	0.119614	0.020981	0.020486	0.008248	0.008248
	1.87248	34.9844	0.514531	0.005189	0.010823	0.115266	0.016956	0.016465	0.009237	0.009237
	2.70233	37.0492	-0.649689	0.005113	0.010763	0.109095	0.013608	0.013334	0.010169	0.010169
	3.59559	39.1791	-1.92286	0.005033	0.010832	0.102041	0.011046	0.010999	0.010946	0.010946
	4.53297	41.3689	-3.23642	0.004956	0.010987	0.094085	0.009296	0.009309	0.011494	0.011494

## Sheet: Sheet13
Subject #	13	Control	Female
	Joint Angles [deg]			EMG - filtered and normalised to max isometric trial
	HipFlexion	KneeFlexion	AnkleDorsiflexion	Semimem	BicepsFemoris	RectusFemoris	Vasmed	Vaslat	medGastroc	latGastroc
	40.1573	-1.55789	2.71305	0.040231	0.095883	1.93061	0.218678	0.235129	0.041559	0.094239
	39.9268	-2.18625	2.81302	0.04245	0.098481	1.9403	0.237688	0.238588	0.042497	0.096955
	39.7742	-2.48488	2.69584	0.046488	0.101586	1.94728	0.258045	0.241537	0.043238	0.09844
	39.6884	-2.49474	2.33334	0.051275	0.104756	1.94903	0.27833	0.244016	0.043515	0.098257
	39.6578	-2.25665	1.70656	0.055518	0.107208	1.94388	0.296953	0.245292	0.043463	0.096523
	39.6704	-1.80999	0.823976	0.058148	0.10832	1.93183	0.312342	0.243985	0.043633	0.093873
	39.7152	-1.18694	-0.277425	0.058744	0.107737	1.91577	0.323395	0.239212	0.044626	0.091013
	39.7829	-0.410846	-1.53354	0.057259	0.10508	1.90116	0.329499	0.231231	0.047139	0.088863
	39.8665	0.503683	-2.85868	0.054102	0.099989	1.892	0.329383	0.221069	0.051968	0.088404
	39.9609	1.54911	-4.15524	0.049996	0.092891	1.88942	0.322191	0.210069	0.05976	0.09013
	40.0632	2.72134	-5.32639	0.045739	0.084725	1.8917	0.308791	0.199185	0.070808	0.094
	40.1709	4.01483	-6.28862	0.042018	0.076523	1.89651	0.289502	0.189267	0.084997	0.099599
	40.2811	5.41814	-6.98057	0.039254	0.069336	1.90281	0.265372	0.181271	0.101854	0.106143
	40.3891	6.91078	-7.36808	0.037604	0.063718	1.9103	0.238354	0.175893	0.120793	0.113046
	40.4869	8.46175	-7.44572	0.036978	0.059745	1.91659	0.211269	0.172856	0.141058	0.120212
	40.5636	10.0309	-7.23335	0.037141	0.057105	1.91977	0.186056	0.170792	0.161597	0.127758
	40.6053	11.5725	-6.76933	0.03778	0.055291	1.91951	0.163867	0.168059	0.181145	0.135536
	40.5965	13.0395	-6.10313	0.038562	0.053955	1.9154	0.145053	0.163585	0.198467	0.143146
	40.5214	14.3877	-5.28808	0.039199	0.053093	1.90416	0.128954	0.156128	0.213433	0.150184
	40.3663	15.5796	-4.3751	0.039769	0.053006	1.8853	0.114099	0.144521	0.227193	0.156787
	40.1204	16.5876	-3.40881	0.040752	0.053988	1.8601	0.099131	0.129111	0.240946	0.163467
	39.7775	17.3954	-2.42569	0.042618	0.05625	1.8321	0.083952	0.111955	0.254753	0.170118
	39.3362	17.9991	-1.45368	0.045665	0.059777	1.80614	0.069254	0.095021	0.267983	0.176301
	38.7994	18.4065	-0.512405	0.049887	0.064154	1.78697	0.055704	0.079526	0.279656	0.181609
	38.1746	18.6357	0.385688	0.054958	0.068703	1.77597	0.043895	0.065934	0.289024	0.186034
	37.4718	18.7122	1.23361	0.060248	0.07268	1.773	0.034114	0.054143	0.295202	0.189472
	36.7029	18.6652	2.02798	0.065021	0.075452	1.77642	0.026451	0.044009	0.297789	0.192129
	35.8805	18.5243	2.76715	0.068802	0.076632	1.78556	0.020792	0.03536	0.297028	0.194346
	35.0172	18.3162	3.44937	0.071522	0.076176	1.80154	0.016835	0.02812	0.294054	0.196224
	34.1245	18.0616	4.07158	0.072961	0.074437	1.82465	0.014188	0.022297	0.28958	0.196859
	33.2132	17.7748	4.62915	0.072728	0.071999	1.85423	0.012476	0.017817	0.284777	0.195518
	32.2928	17.4629	5.11656	0.0706	0.069106	1.88667	0.011416	0.014519	0.280844	0.192033
	31.3719	17.1279	5.52861	0.066939	0.065937	1.9149	0.010766	0.012194	0.278371	0.186577
	30.4578	16.7679	5.86226	0.0623	0.062597	1.93258	0.01037	0.010609	0.277739	0.179867
	29.5565	16.3803	6.11804	0.057204	0.059181	1.93486	0.01012	0.009581	0.279774	0.173251
	28.6727	15.9635	6.3006	0.052161	0.055992	1.92165	0.009963	0.008947	0.284047	0.167594
	27.8089	15.5179	6.41861	0.047509	0.053206	1.89795	0.009876	0.008595	0.289118	0.163166
	26.9662	15.0472	6.4838	0.0434	0.050808	1.87031	0.009886	0.008458	0.293586	0.16008
	26.1437	14.5569	6.5095	0.039924	0.048695	1.84376	0.010031	0.008492	0.295727	0.158076
	25.3388	14.0544	6.50925	0.037148	0.047022	1.82351	0.010343	0.008646	0.294187	0.156608
	24.548	13.5473	6.49575	0.035026	0.045896	1.81142	0.010832	0.008868	0.28938	0.155535
	23.7668	13.0427	6.48005	0.033452	0.045284	1.80678	0.011462	0.009097	0.283715	0.155141
	22.9907	12.5469	6.471	0.032322	0.045122	1.80922	0.012142	0.009285	0.27883	0.155883
	22.2153	12.0647	6.47513	0.031644	0.045426	1.81764	0.012754	0.009428	0.275104	0.158409
	21.4373	11.6	6.49651	0.03141	0.04625	1.82913	0.013176	0.009561	0.272964	0.16302
	20.6543	11.1553	6.53683	0.031445	0.047543	1.83928	0.013347	0.009735	0.273945	0.169845
	19.8652	10.7327	6.59563	0.031438	0.049075	1.8455	0.013281	0.009972	0.280242	0.178919
	19.0707	10.3335	6.6708	0.031185	0.050733	1.84783	0.01301	0.010295	0.292403	0.190159
	18.2728	9.95851	6.75924	0.03088	0.052763	1.84754	0.012646	0.010752	0.310459	0.204179
	17.4744	9.60807	6.85754	0.030912	0.055634	1.84593	0.012275	0.011397	0.335711	0.222975
	16.6788	9.28188	6.96257	0.031616	0.059635	1.84554	0.011995	0.012229	0.368722	0.248001
	15.8892	8.97889	7.07186	0.033258	0.06483	1.8483	0.011897	0.013219	0.408978	0.279347
	15.1081	8.69719	7.18351	0.035976	0.071241	1.85256	0.012037	0.014329	0.455126	0.316026
	14.3365	8.43407	7.29594	0.039674	0.078554	1.85702	0.012409	0.015485	0.50405	0.356219
	13.5747	8.18612	7.40751	0.04403	0.085955	1.86153	0.012986	0.01663	0.552941	0.396662
	12.8216	7.9496	7.51615	0.048609	0.092121	1.86487	0.013728	0.01774	0.600136	0.433611
	12.0755	7.72088	7.61926	0.052983	0.095572	1.86576	0.014604	0.018791	0.644413	0.46545
	11.3345	7.49699	7.71391	0.056786	0.095516	1.86525	0.015573	0.019684	0.684055	0.492082
	10.5967	7.27614	7.79712	0.059747	0.092546	1.86355	0.016567	0.020321	0.715894	0.514166
	9.86079	7.05804	7.86634	0.061667	0.08769	1.85886	0.017478	0.020638	0.737228	0.533047
	9.12607	6.84431	7.9198	0.062786	0.082135	1.85058	0.018179	0.020568	0.746762	0.549512
	8.39253	6.6384	7.95674	0.063668	0.076833	1.83806	0.01863	0.020146	0.745984	0.562814
	7.66088	6.44549	7.97741	0.064689	0.0722	1.82241	0.018806	0.019518	0.736173	0.570249
	6.93238	6.27212	7.98293	0.065846	0.068273	1.80796	0.018714	0.018838	0.717053	0.570337
	6.20869	6.12574	7.97511	0.066858	0.064823	1.79931	0.018415	0.0182	0.688801	0.562034
	5.49165	6.01407	7.95609	0.067281	0.061404	1.79621	0.018022	0.017684	0.653131	0.54572
	4.78305	5.94439	7.92814	0.066649	0.05768	1.7973	0.017658	0.017362	0.61277	0.524721
	4.08446	5.92299	7.89334	0.064696	0.053396	1.80087	0.017439	0.017288	0.569926	0.501806
	3.39716	5.95458	7.85328	0.061504	0.048855	1.80541	0.01743	0.017455	0.527138	0.478605
	2.72209	6.04186	7.80884	0.057533	0.044603	1.80941	0.017655	0.01781	0.485634	0.455632
	2.06	6.18534	7.75981	0.053108	0.040939	1.8124	0.018115	0.018281	0.444924	0.43213
	1.41156	6.38336	7.70474	0.048489	0.037933	1.81552	0.018769	0.018809	0.402603	0.405964
	0.777521	6.63233	7.64084	0.043889	0.03551	1.8186	0.019516	0.019385	0.358147	0.374768
	0.158853	6.92704	7.56396	0.039516	0.033536	1.82351	0.020172	0.02001	0.312823	0.337683
	-0.44314	7.26126	7.46876	0.035528	0.031918	1.83341	0.020567	0.020674	0.26724	0.296454
	-1.02681	7.62845	7.34896	0.031954	0.030585	1.85009	0.020528	0.021363	0.222813	0.253963
	-1.59013	8.02247	7.19763	0.028803	0.029448	1.87429	0.020009	0.022027	0.181515	0.213117
	-2.13072	8.43826	7.00746	0.02617	0.028529	1.90468	0.019139	0.022617	0.144743	0.175646
	-2.64574	8.87265	6.77093	0.024081	0.027848	1.93891	0.01817	0.023097	0.113104	0.14268
	-3.1318	9.32488	6.48041	0.022444	0.027295	1.97327	0.017258	0.02341	0.08676	0.114858
	-3.58486	9.79691	6.12819	0.021161	0.02671	2.00535	0.016456	0.023473	0.06583	0.092514
	-4.00009	10.2936	5.70638	0.020197	0.026003	2.03217	0.01582	0.023273	0.05016	0.07553
	-4.37183	10.8223	5.20686	0.019473	0.025137	2.05042	0.015419	0.022825	0.039134	0.063497
	-4.69365	11.3928	4.6212	0.018889	0.024115	2.05891	0.015302	0.022113	0.031858	0.055677
	-4.95855	12.0164	3.94071	0.018317	0.022911	2.05776	0.015486	0.02106	0.027478	0.051121
	-5.15918	12.7051	3.15668	0.017619	0.021551	2.0471	0.015937	0.019663	0.025239	0.048896
	-5.28813	13.4712	2.26087	0.016735	0.020136	2.02684	0.016572	0.018037	0.024486	0.048124
	-5.33819	14.3271	1.2464	0.01572	0.018734	1.99881	0.017283	0.016348	0.024818	0.048249
	-5.30249	15.284	0.10903	0.014707	0.017397	1.97049	0.018036	0.014754	0.026058	0.04883
	-5.17474	16.3526	-1.15099	0.013793	0.016154	1.95034	0.018834	0.013347	0.028156	0.049624
	-4.94927	17.5424	-2.52693	0.013032	0.015021	1.94132	0.019725	0.012185	0.031171	0.050515
	-4.62122	18.8612	-4.00337	0.01242	0.014029	1.94006	0.020803	0.011278	0.035131	0.051461
	-4.18664	20.3152	-5.55428	0.011929	0.013259	1.94174	0.022092	0.010594	0.039928	0.052283
	-3.64279	21.9077	-7.14313	0.011528	0.012794	1.93986	0.023573	0.010109	0.045336	0.052758
	-2.98856	23.6395	-8.7256	0.011182	0.012724	1.93176	0.025146	0.009807	0.051033	0.052723
	-2.22559	25.5071	-10.2553	0.010873	0.013173	1.91957	0.026552	0.009658	0.056687	0.052122
	-1.36004	27.5013	-11.693	0.010583	0.014308	1.90645	0.027529	0.009602	0.061812	0.051113
	-0.404896	29.6059	-13.0169	0.010313	0.016294	1.89624	0.02796	0.009585	0.065775	0.049934
	0.614887	31.7926	-14.2328	0.010079	0.019263	1.88851	0.027719	0.009548	0.06793	0.048606
	1.66606	34.024	-15.3639	0.009887	0.02331	1.88183	0.026826	0.009453	0.067963	0.047074

## Sheet: Sheet5
Subject #	5	Control	Female
	Joint Angles [deg]			EMG - filtered and normalised to max isometric trial
	HipFlexion	KneeFlexion	AnkleDorsiflexion	Semimem	BicepsFemoris	RectusFemoris	Vasmed	Vaslat	medGastroc	latGastroc
	39.7785	-1.63682	7.49358	0.212667	0.32034	0.073902	0.073576	0.120614	0.030704	0.068367
	39.9676	-1.09215	7.43406	0.196381	0.280174	0.072874	0.074491	0.133257	0.032222	0.072168
	40.1252	-0.390786	7.19136	0.178145	0.239714	0.07275	0.078017	0.148212	0.033383	0.075403
	40.2483	0.419468	6.73267	0.159257	0.202783	0.074309	0.084921	0.166294	0.034168	0.078053
	40.3343	1.29276	6.03273	0.14079	0.172116	0.077931	0.095263	0.187513	0.034584	0.080073
	40.3811	2.18951	5.0858	0.123285	0.149192	0.083453	0.108274	0.210887	0.034661	0.08156
	40.3879	3.08182	3.90938	0.107326	0.134101	0.090235	0.122449	0.234555	0.034456	0.082696
	40.3552	3.95582	2.54662	0.093978	0.125952	0.097594	0.136048	0.256395	0.034012	0.083217
	40.2851	4.81213	1.06489	0.084108	0.122931	0.105266	0.147934	0.273483	0.033187	0.082269
	40.1816	5.66416	-0.449313	0.077789	0.122335	0.113172	0.157436	0.282986	0.031767	0.078867
	40.05	6.53456	-1.89877	0.074433	0.120991	0.121402	0.164015	0.284691	0.029643	0.072636
	39.8966	7.44956	-3.18687	0.072936	0.116358	0.129571	0.166855	0.280406	0.02684	0.064202
	39.7272	8.43231	-4.2291	0.071985	0.108178	0.136666	0.165421	0.272566	0.023644	0.054627
	39.5462	9.49706	-4.96167	0.070362	0.098377	0.14135	0.159917	0.262891	0.020352	0.044692
	39.3552	10.6449	-5.34678	0.066974	0.088868	0.142272	0.150491	0.251826	0.017251	0.035171
	39.1524	11.8615	-5.37439	0.061809	0.081168	0.138472	0.137546	0.238882	0.014584	0.026733
	38.9323	13.1182	-5.06077	0.055839	0.076558	0.130219	0.122396	0.223759	0.01249	0.019746
	38.6864	14.3754	-4.44395	0.05014	0.075891	0.119216	0.106557	0.206869	0.011031	0.014331
	38.4043	15.5873	-3.57802	0.045446	0.079375	0.106857	0.091356	0.189808	0.01021	0.010434
	38.0756	16.7069	-2.52677	0.042117	0.086546	0.094349	0.077916	0.174366	0.009992	0.007905
	37.6908	17.692	-1.35711	0.040164	0.096164	0.082502	0.066743	0.160954	0.010303	0.006546
	37.2431	18.5088	-0.133161	0.039243	0.106205	0.071855	0.057965	0.148818	0.011033	0.00613
	36.7286	19.1362	1.08812	0.038676	0.113855	0.062628	0.05146	0.136901	0.012028	0.006403
	36.1462	19.5667	2.25931	0.037596	0.115911	0.054639	0.046879	0.124297	0.01308	0.007102
	35.4976	19.8065	3.34348	0.035357	0.110746	0.04764	0.04382	0.110954	0.01392	0.007972
	34.7866	19.8731	4.31409	0.032126	0.09978	0.041675	0.041742	0.097311	0.014371	0.008805
	34.0181	19.7918	5.15406	0.028476	0.085505	0.036895	0.040095	0.084257	0.014394	0.009499
	33.1985	19.5906	5.85451	0.024857	0.070184	0.033387	0.038483	0.072674	0.014062	0.010037
	32.3347	19.2956	6.41385	0.021569	0.055416	0.031156	0.036963	0.063282	0.013566	0.010517
	31.4344	18.9281	6.83743	0.018742	0.042223	0.030031	0.03576	0.056425	0.013097	0.011094
	30.5061	18.5024	7.13739	0.016392	0.031117	0.029592	0.034853	0.051906	0.012792	0.011882
	29.5583	18.0261	7.33244	0.014458	0.022232	0.029326	0.034099	0.049223	0.012715	0.012922
	28.5996	17.5023	7.44645	0.012882	0.015461	0.028946	0.033422	0.047923	0.012933	0.014226
	27.6383	16.9327	7.50601	0.011655	0.010575	0.028414	0.032827	0.047587	0.013553	0.015756
	26.6817	16.3208	7.53745	0.010752	0.007267	0.02763	0.032132	0.047505	0.014656	0.017358
	25.7359	15.6736	7.56405	0.010139	0.005214	0.026571	0.031037	0.046766	0.016295	0.018766
	24.8056	15.0032	7.60424	0.009775	0.004115	0.025327	0.029488	0.044892	0.018491	0.019653
	23.8941	14.3244	7.67166	0.009616	0.003692	0.02403	0.02775	0.042187	0.021335	0.019829
	23.0036	13.6532	7.7758	0.009597	0.003701	0.02268	0.026022	0.038964	0.025131	0.019479
	22.1352	13.0036	7.92261	0.009651	0.003941	0.021152	0.024274	0.035364	0.03044	0.01906
	21.2897	12.3865	8.11458	0.009713	0.004273	0.019333	0.022332	0.031326	0.037695	0.018981
	20.4669	11.8077	8.35043	0.009742	0.00462	0.017232	0.020023	0.026853	0.047047	0.019501
	19.6657	11.2679	8.62499	0.009747	0.004945	0.015018	0.017388	0.022297	0.058348	0.020739
	18.8841	10.7629	8.92936	0.009746	0.005221	0.012908	0.014629	0.018082	0.071222	0.022706
	18.118	10.2836	9.2515	0.009736	0.005446	0.011047	0.011979	0.014454	0.085104	0.025288
	17.3614	9.8171	9.57719	0.009712	0.005619	0.009508	0.009587	0.011505	0.098939	0.028262
	16.6061	9.34735	9.89123	0.009691	0.005739	0.008303	0.007563	0.009231	0.111905	0.031427
	15.8421	8.85683	10.1788	0.009697	0.005814	0.007399	0.005953	0.00758	0.124561	0.034588
	15.0581	8.32817	10.4267	0.009764	0.005855	0.006742	0.00475	0.006459	0.137796	0.037622
	14.2428	7.74598	10.6249	0.009944	0.005888	0.006275	0.003906	0.005757	0.152202	0.040675
	13.3858	7.09876	10.7672	0.010276	0.005956	0.00595	0.003361	0.005362	0.168218	0.044171
	12.4789	6.3807	10.8528	0.010786	0.006119	0.005711	0.003046	0.005174	0.185741	0.048899
	11.5174	5.59279	10.8862	0.011489	0.006435	0.005514	0.002906	0.005102	0.203714	0.055815
	10.5006	4.74328	10.8771	0.012416	0.006942	0.005328	0.002897	0.005072	0.220689	0.06581
	9.43214	3.84737	10.8402	0.013616	0.007667	0.005137	0.002989	0.005038	0.235559	0.07984
	8.32001	2.92629	10.7931	0.015201	0.008639	0.004953	0.003177	0.004981	0.247293	0.098689
	7.17593	2.00552	10.7555	0.017278	0.009871	0.004819	0.003482	0.004918	0.254959	0.123007
	6.01448	1.11254	10.7467	0.019932	0.011348	0.004805	0.00395	0.004915	0.261731	0.153374
	4.852	0.274418	10.7843	0.023196	0.013025	0.005001	0.004632	0.00507	0.272091	0.18945
	3.70542	-0.484317	10.883	0.026974	0.014805	0.005508	0.00558	0.005515	0.288436	0.230295
	2.5911	-1.14361	11.0539	0.031013	0.016543	0.006453	0.006835	0.006431	0.311336	0.274992
	1.52368	-1.68924	11.3038	0.034884	0.018031	0.007995	0.008411	0.008042	0.339857	0.322537
	0.51505	-2.11327	11.6353	0.038031	0.019064	0.01031	0.010321	0.010604	0.373506	0.371881
	-0.426326	-2.41386	12.047	0.039916	0.019582	0.013583	0.01256	0.014392	0.412108	0.421474
	-1.29577	-2.59449	12.5337	0.040454	0.019742	0.018009	0.015158	0.019683	0.454281	0.470463
	-2.09241	-2.66289	13.0866	0.040043	0.019815	0.023712	0.018238	0.026747	0.498156	0.519359
	-2.81881	-2.62962	13.6939	0.039069	0.019994	0.03066	0.021945	0.035828	0.540982	0.568269
	-3.48016	-2.5066	14.3417	0.037734	0.020351	0.038598	0.026358	0.047035	0.581147	0.61644
	-4.08344	-2.30575	15.0142	0.036312	0.020861	0.047094	0.031412	0.060294	0.61593	0.661728
	-4.63661	-2.03794	15.6954	0.035194	0.021453	0.055779	0.036888	0.075457	0.642547	0.701947
	-5.14789	-1.71209	16.3693	0.034673	0.022037	0.064311	0.04245	0.092096	0.6594	0.736763
	-5.62528	-1.33449	17.0212	0.034849	0.022572	0.072174	0.047665	0.10961	0.663755	0.76538
	-6.0763	-0.908554	17.6379	0.035656	0.023085	0.07875	0.052165	0.12739	0.653095	0.785106
	-6.50784	-0.434753	18.2089	0.036822	0.023567	0.083365	0.055594	0.144417	0.62365	0.79036
	-6.92607	0.089185	18.7257	0.037868	0.023882	0.085494	0.057511	0.159386	0.572536	0.774467
	-7.33641	0.667923	19.1823	0.03827	0.023787	0.085016	0.057786	0.170908	0.503686	0.734232
	-7.7432	1.30798	19.5739	0.037511	0.023166	0.082467	0.05668	0.177737	0.425418	0.67003
	-8.14938	2.01706	19.8966	0.03524	0.022025	0.078724	0.054694	0.179822	0.345141	0.586774
	-8.55593	2.8033	20.1461	0.031811	0.020543	0.074562	0.052289	0.177223	0.268278	0.491879
	-8.96115	3.67455	20.3165	0.027882	0.018978	0.070654	0.049919	0.170324	0.198952	0.393187
	-9.36009	4.63763	20.3994	0.023966	0.017555	0.067452	0.047951	0.161019	0.13979	0.298734
	-9.74407	5.69766	20.3835	0.02041	0.016388	0.065332	0.04652	0.151042	0.091759	0.2145
	-10.1007	6.85757	20.254	0.017408	0.015478	0.064578	0.045574	0.141411	0.054568	0.143785
	-10.4143	8.11785	19.9928	0.015024	0.014738	0.065461	0.045038	0.132631	0.027243	0.087695
	-10.6673	9.47663	19.5789	0.013228	0.014071	0.068099	0.044826	0.124799	0.008474	0.045765
	-10.841	10.93	18.9894	0.011935	0.013406	0.07235	0.044734	0.117965	0.003236	0.01658
	-10.9176	12.4725	18.201	0.011057	0.012712	0.077716	0.044406	0.111991	0.009396	0.001805
	-10.882	14.0985	17.1925	0.010518	0.011962	0.083779	0.043415	0.106377	0.011403	0.011437
	-10.7225	15.8024	15.9473	0.010252	0.011174	0.090293	0.041692	0.100876	0.010467	0.014382
	-10.4324	17.5804	14.4574	0.01021	0.010389	0.096557	0.039503	0.095606	0.007573	0.012465
	-10.0101	19.4309	12.7271	0.010355	0.009643	0.101263	0.037041	0.09044	0.003512	0.007311
	-9.4593	21.355	10.7779	0.010681	0.00897	0.102952	0.03423	0.084768	0.001097	0.000306
	-8.78767	23.3574	8.65187	0.011211	0.008393	0.10061	0.030962	0.077763	0.005757	0.007129
	-8.00518	25.4452	6.41155	0.011966	0.007927	0.093764	0.027285	0.06931	0.010045	0.014112
	-7.12221	27.6277	4.13572	0.01296	0.007564	0.083077	0.023372	0.059725	0.013645	0.020069
	-6.14808	29.914	1.90882	0.014205	0.007293	0.070463	0.019504	0.049685	0.016388	0.024889
	-5.09084	32.3109	-0.197076	0.015689	0.007118	0.057682	0.015923	0.040015	0.018253	0.028504
	-3.95875	34.8199	-2.14139	0.017346	0.007035	0.045904	0.012825	0.03141	0.019287	0.03082
	-2.76623	37.4293	-3.93133	0.019043	0.007026	0.035829	0.010314	0.024258	0.019569	0.031883
	-1.53377	40.117	-5.60785	0.020556	0.007063	0.027795	0.008424	0.018679	0.019296	0.032012

## Sheet: Sheet6
Subject #	6	Control	Female
	Joint Angles [deg]			EMG - filtered and normalised to max isometric trial
	HipFlexion	KneeFlexion	AnkleDorsiflexion	Semimem	BicepsFemoris	RectusFemoris	Vasmed	Vaslat	medGastroc	latGastroc
	36.0374	5.30085	9.75219	0.092584	0.271289	0.063911	0.074735	0.114695	0.050502	0.101696
	35.8796	4.78951	9.67342	0.08871	0.26909	0.069374	0.089167	0.129422	0.055288	0.112202
	35.724	4.52856	9.2493	0.094976	0.274246	0.074244	0.104948	0.144436	0.058933	0.120599
	35.5664	4.49029	8.48744	0.110344	0.288375	0.077609	0.120597	0.157836	0.061493	0.126853
	35.4019	4.6472	7.44388	0.132625	0.31036	0.078987	0.134142	0.167257	0.062914	0.130854
	35.2251	4.97484	6.22106	0.15856	0.336734	0.078732	0.143454	0.171202	0.062809	0.131677
	35.0312	5.45477	4.93233	0.184098	0.363051	0.077729	0.147129	0.170334	0.06063	0.127853
	34.8166	6.07458	3.68683	0.204284	0.382541	0.076563	0.14459	0.165181	0.056257	0.118973
	34.5795	6.82625	2.5752	0.21411	0.386507	0.075543	0.136237	0.156218	0.050007	0.105817
	34.3198	7.70275	1.66044	0.210618	0.370233	0.074912	0.124028	0.145432	0.042594	0.09007
	34.0386	8.69374	0.976252	0.194124	0.336866	0.074505	0.110212	0.134792	0.034985	0.073841
	33.7365	9.78182	0.532769	0.168697	0.292601	0.073976	0.096904	0.125289	0.027891	0.058789
	33.413	10.9405	0.323394	0.139628	0.244159	0.073237	0.085453	0.117294	0.021789	0.046051
	33.0654	12.1348	0.329083	0.11109	0.197557	0.072028	0.076314	0.110186	0.016993	0.036269
	32.6887	13.3235	0.520849	0.085633	0.156922	0.070401	0.069374	0.103243	0.01367	0.029717
	32.2766	14.4641	0.863342	0.064375	0.124041	0.068845	0.064285	0.09698	0.011907	0.026406
	31.8228	15.5166	1.32008	0.047333	0.098825	0.067525	0.06067	0.092235	0.011728	0.026114
	31.3227	16.4482	1.85795	0.034009	0.079966	0.066027	0.057705	0.088992	0.013122	0.028505
	30.7751	17.2356	2.4488	0.023912	0.065876	0.063833	0.054528	0.086476	0.016083	0.033108
	30.183	17.8668	3.06883	0.016658	0.055476	0.061027	0.050548	0.084016	0.020609	0.039464
	29.5536	18.3404	3.69722	0.011873	0.0482	0.0579	0.045751	0.080692	0.02673	0.04702
	28.8975	18.6641	4.31485	0.00906	0.043411	0.054577	0.040498	0.076044	0.034365	0.054873
	28.2268	18.8521	4.90327	0.007637	0.040216	0.050877	0.035103	0.070168	0.04332	0.06195
	27.5541	18.9224	5.44473	0.007053	0.037751	0.046673	0.029916	0.063472	0.053471	0.067617
	26.8903	18.8938	5.92353	0.006871	0.035424	0.042101	0.025241	0.056409	0.065016	0.072051
	26.2435	18.7846	6.32852	0.006857	0.033184	0.037762	0.021272	0.049807	0.078073	0.07577
	25.6179	18.6107	6.65556	0.006883	0.031037	0.034098	0.018107	0.044311	0.092255	0.079045
	25.0142	18.386	6.90873	0.006883	0.028979	0.031202	0.015702	0.040048	0.107333	0.082281
	24.4295	18.1224	7.09997	0.006843	0.027093	0.028977	0.013966	0.036922	0.123545	0.085786
	23.8587	17.831	7.24723	0.006773	0.025446	0.027201	0.012782	0.034828	0.141145	0.089272
	23.2954	17.5223	7.37172	0.00666	0.024069	0.025549	0.011988	0.033454	0.160214	0.091885
	22.7332	17.2076	7.49479	0.0065	0.023016	0.023823	0.011414	0.032448	0.18014	0.092939
	22.1671	16.8984	7.63532	0.006319	0.022349	0.022208	0.010979	0.031716	0.199377	0.092608
	21.5941	16.6062	7.80786	0.006152	0.022081	0.020845	0.010608	0.031169	0.215824	0.091676
	21.0126	16.341	8.02168	0.006017	0.022123	0.019719	0.010238	0.030608	0.2277	0.09086
	20.4225	16.1098	8.28066	0.005924	0.022298	0.018686	0.009868	0.029795	0.235741	0.090849
	19.8238	15.915	8.58349	0.005868	0.022394	0.017654	0.0095	0.028447	0.241205	0.092223
	19.2163	15.7529	8.92436	0.005826	0.022302	0.016668	0.009144	0.026501	0.245476	0.095238
	18.5984	15.614	9.29362	0.005779	0.02201	0.015834	0.008824	0.024264	0.250014	0.099657
	17.9678	15.4829	9.6788	0.005725	0.021609	0.015247	0.008546	0.022202	0.254145	0.104778
	17.321	15.3408	10.066	0.005667	0.02118	0.014944	0.00829	0.020528	0.255635	0.109572
	16.6546	15.167	10.4412	0.005606	0.020747	0.014906	0.008077	0.019222	0.253338	0.11351
	15.9657	14.9429	10.7925	0.005548	0.020369	0.015089	0.00794	0.018186	0.248751	0.117417
	15.253	14.6545	11.1115	0.005494	0.020122	0.015445	0.007883	0.017274	0.244317	0.122487
	14.5177	14.2954	11.3941	0.005451	0.020017	0.015875	0.007917	0.016406	0.242684	0.129296
	13.7633	13.8683	11.6414	0.005421	0.020023	0.016301	0.008046	0.015703	0.24586	0.138027
	12.9961	13.3844	11.8589	0.005406	0.020094	0.016664	0.008226	0.01529	0.254847	0.148855
	12.2242	12.862	12.0555	0.005407	0.020154	0.016911	0.008397	0.015154	0.268802	0.161759
	11.4568	12.3235	12.2416	0.005407	0.020086	0.016974	0.008495	0.015132	0.285121	0.176297
	10.7029	11.7918	12.4281	0.005396	0.019831	0.016733	0.008468	0.015012	0.302711	0.191873
	9.97001	11.2876	12.6247	0.0054	0.019395	0.016229	0.008323	0.014717	0.322612	0.209633
	9.26313	10.8263	12.8389	0.005437	0.018869	0.015583	0.008121	0.01427	0.344817	0.23059
	8.58452	10.4176	13.0759	0.005496	0.018392	0.01488	0.007923	0.013613	0.368753	0.254732
	7.93346	10.0647	13.3374	0.005545	0.018046	0.014223	0.007763	0.012749	0.392629	0.280682
	7.3066	9.76519	13.6225	0.005564	0.017853	0.013711	0.007676	0.011879	0.413367	0.306205
	6.69859	9.5127	13.9269	0.00555	0.017822	0.013397	0.007685	0.011179	0.431329	0.329364
	6.10313	9.29822	14.2439	0.005513	0.017921	0.01329	0.007783	0.010738	0.450031	0.348874
	5.51413	9.11247	14.5651	0.00546	0.018123	0.013354	0.007954	0.010559	0.47107	0.364049
	4.92689	8.94805	14.8818	0.005401	0.018412	0.013558	0.008178	0.010566	0.493886	0.376722
	4.33911	8.80137	15.1861	0.005365	0.018781	0.01387	0.00844	0.010664	0.51397	0.390348
	3.7517	8.67446	15.4729	0.005378	0.019153	0.014272	0.008734	0.010802	0.525661	0.408044
	3.16931	8.57641	15.7405	0.005447	0.01945	0.014723	0.009057	0.010939	0.528978	0.431579
	2.60004	8.52303	15.9912	0.005562	0.01959	0.015114	0.009408	0.010961	0.5255	0.459822
	2.05306	8.53295	16.2309	0.005702	0.019533	0.015324	0.009749	0.010756	0.514684	0.488515
	1.53416	8.61978	16.4667	0.005851	0.019267	0.015304	0.01002	0.010389	0.49687	0.514054
	1.04076	8.78317	16.7054	0.006013	0.018887	0.015099	0.010137	0.009966	0.475118	0.535429
	0.559829	9.00482	16.9506	0.006195	0.018552	0.014755	0.010061	0.009553	0.453045	0.551157
	0.072144	9.25493	17.202	0.006395	0.018388	0.014299	0.009836	0.009176	0.431187	0.558778
	-0.437413	9.50865	17.4566	0.006586	0.018463	0.013758	0.009524	0.008814	0.406182	0.556449
	-0.969687	9.76226	17.7106	0.006744	0.018791	0.013157	0.009151	0.008469	0.373884	0.541256
	-1.50937	10.0363	17.9599	0.006858	0.01939	0.012522	0.008729	0.008191	0.334067	0.514472
	-2.03283	10.3638	18.2004	0.006932	0.020298	0.011899	0.008271	0.008021	0.290093	0.48133
	-2.51952	10.7725	18.4263	0.006975	0.021578	0.011329	0.007805	0.00799	0.244716	0.445287
	-2.9593	11.2736	18.6296	0.006992	0.023249	0.010837	0.007373	0.008132	0.200048	0.406574
	-3.35247	11.862	18.801	0.006998	0.025213	0.010419	0.007031	0.008464	0.158535	0.364217
	-3.70536	12.5239	18.9306	0.00701	0.027293	0.010045	0.006819	0.008942	0.12241	0.321938
	-4.02595	13.2438	19.0082	0.007034	0.02924	0.009746	0.006732	0.009486	0.092574	0.28364
	-4.32192	14.0079	19.0234	0.00707	0.030869	0.009599	0.006737	0.010026	0.068986	0.250303
	-4.59993	14.8044	18.9652	0.007112	0.032033	0.009701	0.006797	0.010479	0.051131	0.221819
	-4.86498	15.6251	18.8215	0.007139	0.032637	0.010147	0.006921	0.01075	0.037982	0.197121
	-5.11973	16.4652	18.58	0.007135	0.032772	0.011011	0.007128	0.010816	0.028643	0.175527
	-5.36416	17.3244	18.2279	0.007087	0.032679	0.012419	0.007405	0.010731	0.02242	0.157087
	-5.5957	18.2059	17.7525	0.007008	0.032559	0.014567	0.007723	0.010626	0.018658	0.141017
	-5.80935	19.1161	17.1421	0.006897	0.032439	0.017674	0.008051	0.010611	0.016879	0.127601
	-5.99756	20.0646	16.3864	0.006751	0.032251	0.021911	0.008349	0.010716	0.016663	0.117329
	-6.15025	21.0641	15.4774	0.006561	0.03183	0.027346	0.00858	0.010911	0.017491	0.109272
	-6.25514	22.1294	14.4095	0.006319	0.031099	0.033892	0.008713	0.011151	0.018803	0.101685
	-6.29849	23.2766	13.1803	0.006007	0.029963	0.04124	0.008716	0.011332	0.020117	0.09315
	-6.26593	24.5216	11.7918	0.005647	0.028449	0.04883	0.008609	0.011374	0.020924	0.083009
	-6.14343	25.8788	10.2517	0.005299	0.02679	0.056029	0.008465	0.011298	0.020926	0.071746
	-5.91845	27.3601	8.57494	0.00502	0.025197	0.062278	0.008336	0.011173	0.020382	0.060929
	-5.58096	28.973	6.78667	0.004855	0.023835	0.06716	0.008267	0.011131	0.019669	0.051754
	-5.12396	30.72	4.92372	0.004817	0.022882	0.07079	0.008278	0.011259	0.019056	0.044735
	-4.54329	32.598	3.03532	0.004905	0.022472	0.073619	0.008374	0.011553	0.018661	0.039902
	-3.83713	34.5995	1.18023	0.005094	0.022614	0.0755	0.008543	0.01198	0.018467	0.036941
	-3.0056	36.7139	-0.580837	0.005362	0.023238	0.07583	0.008763	0.012442	0.018365	0.035283
	-2.05192	38.93	-2.19868	0.005709	0.024391	0.074201	0.009016	0.012824	0.018198	0.034244
	-0.984898	41.2384	-3.65146	0.006144	0.026206	0.070603	0.009281	0.013042	0.017791	0.033155
	0.174897	43.6296	-4.95926	0.006669	0.028703	0.065423	0.009541	0.013046	0.017104	0.031772
	1.39334	46.0902	-6.1785	0.007276	0.031833	0.05946	0.009784	0.012899	0.016255	0.030289

## Sheet: Sheet7
Subject #	7	Control	Male
	Joint Angles [deg]			EMG - filtered and normalised to max isometric trial
	HipFlexion	KneeFlexion	AnkleDorsiflexion	Semimem	BicepsFemoris	RectusFemoris	Vasmed	Vaslat	medGastroc	latGastroc
	35.7759	5.58205	8.06623	0.048197	0.037948	0.067678	0.141626	0.145398	0.015028	0.022712
	35.8407	6.04104	7.84101	0.04926	0.038851	0.072426	0.13847	0.151022	0.015749	0.023739
	35.9117	6.71339	7.56465	0.04951	0.041528	0.0763	0.134863	0.155315	0.016098	0.024377
	35.9825	7.55305	7.22394	0.048571	0.045359	0.079292	0.130419	0.157789	0.016061	0.024466
	36.0471	8.51568	6.81076	0.046395	0.049695	0.081536	0.125485	0.158145	0.015639	0.023983
	36.0999	9.56191	6.32826	0.04332	0.053929	0.083575	0.120633	0.156261	0.01491	0.023075
	36.1362	10.6606	5.79163	0.039812	0.057619	0.08571	0.116399	0.152534	0.014073	0.022062
	36.1528	11.7888	5.22744	0.036309	0.060524	0.087982	0.113051	0.148283	0.013274	0.021136
	36.1474	12.9305	4.67003	0.032948	0.062415	0.090001	0.110411	0.144919	0.012582	0.020379
	36.1188	14.0744	4.15622	0.029646	0.063083	0.091207	0.108024	0.14309	0.012039	0.019864
	36.0669	15.2115	3.71944	0.026461	0.062463	0.09149	0.105043	0.142686	0.011689	0.019635
	35.9923	16.3335	3.38463	0.023464	0.06044	0.090949	0.100858	0.143185	0.011539	0.019632
	35.8955	17.4316	3.16501	0.020522	0.057194	0.089779	0.09582	0.143894	0.011535	0.019678
	35.7768	18.4969	3.06204	0.017512	0.053213	0.088021	0.090404	0.143786	0.011657	0.019692
	35.6354	19.5204	3.06784	0.014577	0.04871	0.085515	0.084822	0.142528	0.012009	0.019754
	35.4695	20.4939	3.1688	0.011995	0.043619	0.082154	0.079463	0.140887	0.012677	0.019904
	35.2758	21.4103	3.34934	0.010045	0.038076	0.078081	0.074939	0.139822	0.013685	0.020091
	35.0498	22.2633	3.59481	0.009009	0.032356	0.073842	0.071932	0.139691	0.014995	0.020151
	34.7862	23.0477	3.89281	0.009157	0.026747	0.069846	0.070962	0.140147	0.01651	0.019963
	34.4794	23.758	4.23301	0.010728	0.021546	0.06641	0.072041	0.140346	0.018093	0.019598
	34.1243	24.3889	4.60631	0.013908	0.016989	0.06377	0.074669	0.139443	0.019546	0.019222
	33.7167	24.9347	5.00383	0.018811	0.013225	0.06182	0.077874	0.136536	0.020627	0.018996
	33.2542	25.3899	5.41631	0.025441	0.010297	0.059995	0.080501	0.131084	0.021265	0.019039
	32.7359	25.75	5.83408	0.033713	0.008158	0.057508	0.081708	0.123532	0.021751	0.019372
	32.1636	26.0117	6.2477	0.043697	0.00672	0.054047	0.081205	0.113907	0.022437	0.019919
	31.5408	26.1742	6.64886	0.055598	0.005856	0.049723	0.0788	0.102262	0.023658	0.020518
	30.8734	26.2392	7.03116	0.06924	0.005432	0.044775	0.074163	0.089282	0.025691	0.021028
	30.1688	26.2112	7.39076	0.084218	0.005318	0.039411	0.067428	0.075917	0.028636	0.021378
	29.4359	26.097	7.72641	0.099921	0.005399	0.033905	0.059523	0.063364	0.03239	0.021536
	28.6843	25.9051	8.0391	0.115263	0.005576	0.028646	0.051271	0.052537	0.036816	0.021538
	27.9231	25.6452	8.33133	0.129095	0.005777	0.023953	0.043151	0.043898	0.041782	0.021354
	27.1607	25.3268	8.60633	0.139797	0.005954	0.020095	0.035539	0.037777	0.04709	0.020899
	26.4035	24.9595	8.86733	0.145455	0.006081	0.017234	0.028866	0.034344	0.052393	0.020084
	25.656	24.5518	9.11706	0.145218	0.006142	0.015408	0.023583	0.0334	0.057206	0.01892
	24.9199	24.1114	9.35747	0.140483	0.006142	0.014565	0.019967	0.034393	0.060839	0.017564
	24.1947	23.6446	9.58967	0.133309	0.006107	0.014561	0.018092	0.03662	0.062617	0.016232
	23.4778	23.1567	9.81401	0.125221	0.006064	0.015215	0.017902	0.039735	0.062135	0.015158
	22.7649	22.6516	10.0304	0.117497	0.006029	0.016357	0.019266	0.043574	0.059597	0.014524
	22.0505	22.1321	10.2385	0.1109	0.006025	0.017739	0.02192	0.047812	0.056049	0.014459
	21.3288	21.6003	10.4381	0.105905	0.006071	0.019102	0.02548	0.052137	0.052432	0.015019
	20.5939	21.0579	10.6294	0.102704	0.006168	0.020276	0.029477	0.055944	0.049357	0.016211
	19.8408	20.5065	10.8135	0.100964	0.006312	0.021258	0.033315	0.058151	0.047411	0.017965
	19.066	19.9487	10.9922	0.100087	0.006508	0.02214	0.036395	0.058312	0.04714	0.020141
	18.268	19.3876	11.1678	0.099736	0.006766	0.023041	0.038661	0.057622	0.048799	0.022696
	17.4479	18.8276	11.3436	0.10073	0.007089	0.024004	0.040491	0.05724	0.052408	0.025705
	16.609	18.2733	11.5225	0.103865	0.007479	0.024881	0.042352	0.057737	0.057701	0.029188
	15.7568	17.7294	11.7076	0.109029	0.007942	0.02546	0.044423	0.059105	0.064304	0.033187
	14.8983	17.1999	11.9011	0.115312	0.008469	0.025736	0.046495	0.061031	0.071559	0.037793
	14.041	16.6877	12.1043	0.121221	0.009031	0.02595	0.048006	0.062896	0.078517	0.04304
	13.1922	16.1943	12.3177	0.124914	0.009572	0.02637	0.048566	0.063933	0.084754	0.048998
	12.3583	15.72	12.5407	0.124827	0.01	0.027197	0.048622	0.063878	0.090518	0.056051
	11.544	15.2644	12.7722	0.120708	0.010216	0.028452	0.048957	0.063036	0.095618	0.064602
	10.7522	14.8268	13.0105	0.113224	0.010162	0.029928	0.050068	0.061738	0.099256	0.074734
	9.98452	14.4066	13.254	0.103616	0.009865	0.031317	0.052044	0.060363	0.100962	0.086098
	9.24133	14.0045	13.5012	0.092989	0.009393	0.032371	0.054617	0.059332	0.101274	0.09784
	8.52239	13.622	13.7512	0.082465	0.008883	0.032784	0.057264	0.058969	0.100653	0.109389
	7.82725	13.2623	14.0037	0.072979	0.008483	0.032446	0.059316	0.059153	0.099627	0.120599
	7.1555	12.9296	14.259	0.065128	0.00829	0.031586	0.059881	0.059551	0.098981	0.131308
	6.50671	12.6288	14.5179	0.059147	0.008352	0.030364	0.058132	0.060062	0.099167	0.141904
	5.88029	12.3651	14.7814	0.05485	0.008714	0.028898	0.054531	0.060685	0.099977	0.152963
	5.27525	12.1432	15.0505	0.051767	0.00946	0.027495	0.050251	0.061568	0.100796	0.164406
	4.69006	11.9668	15.3258	0.049173	0.010651	0.026596	0.046338	0.062579	0.100977	0.175423
	4.12262	11.8385	15.6071	0.04625	0.012352	0.026475	0.043441	0.06326	0.100313	0.184985
	3.57058	11.7595	15.8937	0.042423	0.01467	0.027158	0.041731	0.0631	0.0988	0.191368
	3.0317	11.73	16.184	0.03763	0.017723	0.028451	0.04093	0.061995	0.096459	0.192932
	2.50427	11.7496	16.4762	0.032397	0.021582	0.029938	0.040599	0.059943	0.093345	0.189021
	1.98753	11.8172	16.7676	0.027309	0.026171	0.031089	0.040285	0.056767	0.089653	0.180398
	1.48188	11.9325	17.0556	0.022818	0.031232	0.031546	0.039542	0.052558	0.085806	0.168701
	0.988932	12.0954	17.3369	0.019197	0.036293	0.031339	0.038097	0.047754	0.082251	0.155268
	0.511315	12.3067	17.608	0.016504	0.040654	0.030953	0.036212	0.042694	0.07932	0.141502
	0.052333	12.5685	17.865	0.014623	0.043411	0.030811	0.034215	0.037575	0.077005	0.128736
	-0.384432	12.8838	18.1035	0.013301	0.043783	0.031054	0.032259	0.03264	0.075239	0.11773
	-0.795553	13.2567	18.319	0.012251	0.041718	0.031527	0.030279	0.028288	0.074124	0.108748
	-1.17812	13.6917	18.5067	0.011297	0.0379	0.031851	0.028057	0.024734	0.073753	0.101712
	-1.52994	14.1938	18.6613	0.010392	0.033008	0.031776	0.025647	0.021938	0.074024	0.096573
	-1.84963	14.7674	18.777	0.009554	0.027635	0.031335	0.023348	0.019781	0.074521	0.092918
	-2.13641	15.4161	18.8472	0.0088	0.022318	0.030622	0.021384	0.0182	0.074705	0.09002
	-2.3899	16.1424	18.8636	0.008147	0.017505	0.029587	0.019794	0.017017	0.073886	0.087103
	-2.60968	16.9476	18.816	0.007607	0.013457	0.028313	0.018508	0.016057	0.071242	0.083726
	-2.79497	17.8316	18.6915	0.007186	0.01026	0.026934	0.017423	0.015223	0.066598	0.079904
	-2.94423	18.7934	18.4744	0.006875	0.007882	0.025473	0.016356	0.01442	0.06051	0.075976
	-3.05513	19.8316	18.1462	0.006643	0.006221	0.023853	0.015119	0.013537	0.053539	0.072082
	-3.12448	20.9445	17.686	0.006468	0.005137	0.022079	0.013739	0.012487	0.046113	0.068116
	-3.14845	22.1308	17.0717	0.006361	0.004467	0.020274	0.012338	0.011327	0.038565	0.063753
	-3.12277	23.3895	16.2812	0.006335	0.004051	0.01855	0.011024	0.010195	0.031297	0.058472
	-3.04308	24.7197	15.2948	0.006393	0.003799	0.017059	0.009876	0.0092	0.024628	0.052038
	-2.90507	26.1205	14.0964	0.00655	0.003668	0.015929	0.008929	0.008394	0.018811	0.044757
	-2.70477	27.5907	12.6766	0.006823	0.003612	0.015224	0.008189	0.007774	0.013999	0.037424
	-2.43865	29.1279	11.0341	0.00723	0.003585	0.01494	0.007641	0.007303	0.010236	0.03078
	-2.10385	30.7286	9.17852	0.007778	0.00356	0.015013	0.007245	0.006923	0.007463	0.025223
	-1.69845	32.3873	7.13272	0.008462	0.003521	0.015359	0.006945	0.006572	0.005582	0.020866
	-1.22173	34.0967	4.93481	0.009273	0.003461	0.015854	0.006697	0.006228	0.004462	0.017601
	-0.674195	35.8478	2.63923	0.010176	0.003389	0.016319	0.006493	0.005897	0.003953	0.015221
	-0.057536	37.6299	0.315197	0.01112	0.003315	0.016625	0.006354	0.005588	0.003903	0.013544
	0.625524	39.4321	-1.95881	0.012102	0.003246	0.016747	0.006299	0.005313	0.004153	0.012314
	1.37125	41.2444	-4.10609	0.013122	0.003196	0.016704	0.006328	0.005084	0.004578	0.011357
	2.1747	43.0597	-6.06864	0.014109	0.003192	0.016471	0.006422	0.004936	0.005098	0.010618
	3.02953	44.8769	-7.82352	0.014973	0.003267	0.016006	0.006544	0.004907	0.005651	0.010072
	3.92599	46.7007	-9.39605	0.015594	0.003446	0.015324	0.00666	0.005014	0.00618	0.009688
	4.85098	48.5398	-10.8466	0.015912	0.003751	0.014497	0.00675	0.005258	0.006655	0.00947

## Sheet: Sheet8
Subject #	8	Control	Male
	Joint Angles [deg]			EMG - filtered and normalised to max isometric trial
	HipFlexion	KneeFlexion	AnkleDorsiflexion	Semimem	BicepsFemoris	RectusFemoris	Vasmed	Vaslat	medGastroc	latGastroc
	40.9468	8.11357	4.56137	0.068585	0.029599	0.100061	0.362618	0.488433	0.058509	0.060818
	40.9801	8.3461	4.81566	0.065733	0.02956	0.097367	0.370879	0.484854	0.059291	0.060928
	40.9579	8.81095	4.95978	0.062082	0.030182	0.093663	0.375705	0.477804	0.05852	0.059368
	40.8895	9.48625	4.97612	0.05817	0.03105	0.089461	0.375054	0.467038	0.055865	0.055916
	40.7855	10.3513	4.85424	0.054189	0.031683	0.085402	0.367708	0.452929	0.051552	0.050913
	40.6599	11.3891	4.60263	0.050225	0.031843	0.082464	0.355245	0.437031	0.046035	0.044794
	40.5276	12.5889	4.24712	0.04642	0.031648	0.0814	0.341183	0.421351	0.039672	0.037948
	40.4033	13.9449	3.82891	0.042714	0.031384	0.082525	0.327716	0.407767	0.032961	0.030961
	40.2999	15.4546	3.40013	0.038952	0.031217	0.085813	0.315673	0.396957	0.026466	0.024427
	40.2268	17.1149	3.01776	0.035107	0.031128	0.09101	0.305164	0.387834	0.020615	0.018738
	40.1886	18.9177	2.7363	0.031301	0.030966	0.097807	0.297751	0.379893	0.015724	0.014107
	40.1838	20.8467	2.6005	0.027697	0.030532	0.105526	0.295865	0.373611	0.012	0.010625
	40.2055	22.8756	2.64034	0.024347	0.029671	0.113157	0.301244	0.370295	0.009566	0.008297
	40.2416	24.9683	2.86849	0.02124	0.028406	0.119518	0.313496	0.371708	0.008486	0.007069
	40.277	27.0819	3.28035	0.018396	0.026804	0.123531	0.330438	0.378409	0.008781	0.006865
	40.2949	29.17	3.85652	0.015879	0.024978	0.12453	0.348859	0.38909	0.010438	0.007593
	40.2788	31.1881	4.5676	0.013727	0.023049	0.122429	0.365588	0.4007	0.013391	0.009154
	40.2147	33.0971	5.37926	0.011945	0.021088	0.117616	0.378873	0.408323	0.017502	0.011444
	40.0912	34.8653	6.25663	0.010526	0.019227	0.110897	0.389019	0.410834	0.022546	0.014325
	39.9004	36.4697	7.16784	0.009439	0.01759	0.103294	0.395744	0.410884	0.028184	0.01759
	39.6379	37.8957	8.08635	0.008621	0.016267	0.095598	0.39786	0.409312	0.033972	0.020961
	39.3022	39.1355	8.99163	0.008016	0.015286	0.088532	0.394116	0.405967	0.039425	0.024092
	38.8946	40.1869	9.86898	0.007582	0.014614	0.082743	0.384466	0.401258	0.044031	0.026581
	38.4186	41.0523	10.7087	0.00728	0.014221	0.07865	0.369342	0.396158	0.047395	0.028149
	37.8792	41.7371	11.5051	0.007082	0.014101	0.076405	0.350682	0.390875	0.049324	0.028715
	37.2828	42.2496	12.2548	0.006987	0.014223	0.075843	0.330632	0.384619	0.049816	0.028477
	36.6362	42.6003	12.9563	0.006985	0.014516	0.07653	0.310763	0.376572	0.049535	0.027956
	35.9466	42.8012	13.6086	0.007048	0.014862	0.077676	0.290165	0.366087	0.04959	0.027659
	35.2207	42.8653	14.2113	0.00715	0.015065	0.078492	0.267611	0.35128	0.050851	0.027881
	34.4646	42.8067	14.7642	0.00726	0.014935	0.078748	0.244344	0.329466	0.053755	0.02875
	33.6834	42.6391	15.2675	0.007364	0.014421	0.078464	0.221556	0.302731	0.058387	0.030224
	32.8811	42.3764	15.7219	0.007464	0.013589	0.077604	0.200311	0.275448	0.064583	0.032176
	32.0605	42.0313	16.1285	0.007555	0.0126	0.075812	0.18213	0.252016	0.072017	0.034392
	31.2236	41.6158	16.489	0.007639	0.011622	0.072779	0.168152	0.235679	0.080199	0.036512
	30.3715	41.1403	16.8055	0.007715	0.010768	0.068784	0.158593	0.227473	0.088367	0.038081
	29.5052	40.6141	17.0806	0.007783	0.010096	0.06436	0.153135	0.226367	0.09562	0.038778
	28.6257	40.0451	17.3169	0.007845	0.009619	0.059873	0.150723	0.230216	0.101333	0.038666
	27.7343	39.4398	17.5173	0.007907	0.009289	0.055364	0.149293	0.236975	0.105473	0.03797
	26.8326	38.8038	17.6845	0.007952	0.009051	0.050833	0.146249	0.24442	0.108528	0.03682
	25.9226	38.141	17.8214	0.007959	0.008898	0.046567	0.140135	0.24899	0.111437	0.035371
	25.0062	37.4547	17.9306	0.007923	0.008825	0.043001	0.131679	0.247899	0.115004	0.033803
	24.0857	36.7467	18.0144	0.007839	0.008824	0.040477	0.122912	0.241548	0.119431	0.032189
	23.1629	36.0184	18.0751	0.007714	0.008865	0.039082	0.115639	0.232738	0.124355	0.03051
	22.2393	35.2704	18.1149	0.007567	0.008892	0.038838	0.11077	0.22419	0.129495	0.028842
	21.316	34.5033	18.1361	0.007407	0.00886	0.03963	0.108366	0.217379	0.13464	0.027388
	20.3933	33.7175	18.1412	0.007242	0.008759	0.04132	0.107889	0.212953	0.139354	0.026262
	19.4711	32.9138	18.1331	0.007081	0.008588	0.043812	0.108431	0.210722	0.143105	0.025495
	18.5482	32.0932	18.1151	0.006932	0.008334	0.046883	0.108718	0.209966	0.145774	0.025085
	17.623	31.2569	18.0909	0.006808	0.008018	0.050163	0.107971	0.209054	0.148248	0.025058
	16.693	30.4061	18.0643	0.006722	0.007681	0.052987	0.106689	0.205211	0.151261	0.025436
	15.7552	29.5424	18.0387	0.006691	0.007355	0.054514	0.10547	0.196631	0.155055	0.026169
	14.8068	28.667	18.0169	0.006713	0.007045	0.054388	0.104585	0.184023	0.159791	0.027146
	13.8448	27.7812	18.0003	0.006767	0.006735	0.052829	0.103728	0.169184	0.166081	0.02846
	12.8675	26.8864	17.9888	0.006839	0.006408	0.050223	0.102294	0.153065	0.175177	0.030463
	11.8739	25.9835	17.9803	0.006924	0.006097	0.047121	0.09959	0.13552	0.188489	0.033419
	10.8643	25.0732	17.9709	0.007026	0.005873	0.044075	0.095091	0.11745	0.206527	0.037466
	9.84013	24.1559	17.955	0.007134	0.005813	0.041476	0.089836	0.100588	0.229443	0.042672
	8.80372	23.2316	17.926	0.00723	0.005979	0.039579	0.085125	0.086789	0.257453	0.049199
	7.75776	22.3002	17.8772	0.007306	0.006432	0.038482	0.081832	0.077587	0.290743	0.057389
	6.70496	21.3614	17.8025	0.00737	0.007229	0.038134	0.080282	0.073899	0.329358	0.067951
	5.64779	20.4158	17.6975	0.007424	0.008405	0.038259	0.080197	0.075935	0.373304	0.081806
	4.5883	19.4652	17.5605	0.007468	0.009966	0.038454	0.081007	0.083332	0.42197	0.100005
	3.52825	18.5136	17.3932	0.007504	0.011879	0.038322	0.081919	0.095284	0.474058	0.123194
	2.46928	17.5674	17.2008	0.00753	0.014076	0.037585	0.082393	0.110771	0.528137	0.151346
	1.41328	16.6365	16.9916	0.00754	0.01643	0.036341	0.082226	0.128393	0.583665	0.184007
	0.362589	15.7336	16.7762	0.007541	0.018821	0.035081	0.081561	0.146228	0.638682	0.22027
	-0.679759	14.8739	16.5665	0.007545	0.021136	0.034325	0.080844	0.162255	0.689058	0.258642
	-1.70996	14.0743	16.3741	0.007567	0.023254	0.034397	0.080409	0.17527	0.731988	0.296711
	-2.72347	13.3518	16.2092	0.007623	0.025138	0.035437	0.080605	0.183796	0.766924	0.331278
	-3.7151	12.7223	16.0788	0.007729	0.026893	0.037425	0.081376	0.185589	0.792105	0.360194
	-4.67927	12.1995	15.9865	0.007895	0.02868	0.040147	0.081958	0.179862	0.804637	0.382268
	-5.61018	11.7941	15.9318	0.008137	0.030619	0.0432	0.081084	0.167903	0.800789	0.395882
	-6.50213	11.5131	15.9105	0.008447	0.032676	0.045912	0.078064	0.152174	0.778444	0.401256
	-7.34974	11.3605	15.915	0.008793	0.034562	0.047509	0.073448	0.135283	0.736737	0.39817
	-8.14815	11.3372	15.9354	0.009103	0.035729	0.047476	0.067731	0.118864	0.67658	0.385304
	-8.89308	11.4423	15.9604	0.009272	0.035504	0.04565	0.061036	0.10378	0.601398	0.362575
	-9.58083	11.6736	15.9779	0.00923	0.033436	0.042413	0.053173	0.090672	0.518192	0.332037
	-10.2081	12.0281	15.9762	0.009013	0.029854	0.038453	0.044498	0.079684	0.433261	0.297198
	-10.7717	12.5022	15.9435	0.008709	0.025459	0.034478	0.035895	0.070547	0.35208	0.260823
	-11.2685	13.0924	15.8686	0.00838	0.020889	0.031061	0.028049	0.063553	0.277461	0.223599
	-11.6953	13.7952	15.7404	0.008064	0.016573	0.02857	0.021349	0.059285	0.210692	0.185689
	-12.0488	14.6068	15.5478	0.007779	0.012764	0.027134	0.015944	0.057807	0.153159	0.148982
	-12.3255	15.5237	15.2795	0.007529	0.009588	0.026672	0.011818	0.058654	0.105625	0.115628
	-12.5224	16.5427	14.9242	0.007308	0.00707	0.026947	0.008888	0.060851	0.067942	0.086777
	-12.6369	17.6612	14.4708	0.007104	0.005176	0.02764	0.007021	0.062917	0.039503	0.062802
	-12.6671	18.8776	13.9086	0.006908	0.003829	0.028492	0.006046	0.063046	0.019308	0.043569
	-12.6124	20.1913	13.2279	0.006722	0.002936	0.029464	0.005776	0.059868	0.006038	0.028761
	-12.4732	21.6028	12.4206	0.006557	0.002404	0.030522	0.006019	0.053908	0.001713	0.017925
	-12.2507	23.1133	11.4807	0.006426	0.002141	0.031445	0.006584	0.046612	0.005291	0.010496
	-11.9468	24.7249	10.4055	0.006328	0.002073	0.031942	0.00729	0.039074	0.00589	0.005909
	-11.5631	26.4398	9.19672	0.006258	0.002133	0.031868	0.007981	0.03198	0.004504	0.00364
	-11.1003	28.2604	7.86203	0.006208	0.002272	0.031266	0.008567	0.025719	0.001902	0.003199
	-10.5569	30.1893	6.41705	0.006174	0.002447	0.030174	0.009001	0.020463	0.001367	0.004149
	-9.92915	32.2291	4.88595	0.006161	0.002629	0.028558	0.009246	0.01624	0.004948	0.006114
	-9.21123	34.3824	3.30062	0.006186	0.002798	0.026543	0.009297	0.012983	0.008595	0.008725
	-8.39697	36.6515	1.69735	0.006256	0.002939	0.024471	0.009191	0.010587	0.012111	0.011599
	-7.48287	39.037	0.110426	0.006359	0.00304	0.022645	0.008977	0.008932	0.015284	0.014339
	-6.47178	41.5367	-1.43616	0.006489	0.003101	0.021238	0.008699	0.007887	0.01785	0.01654
	-5.3799	44.1384	-2.93402	0.006637	0.003127	0.020281	0.008402	0.00732	0.019602	0.017921
	-4.23347	46.8207	-4.38525	0.006791	0.003127	0.019713	0.008126	0.007107	0.020578	0.018509

## Sheet: Sheet9
Subject #	9	Control	Female
	Joint Angles [deg]			EMG - filtered and normalised to max isometric trial
	HipFlexion	KneeFlexion	AnkleDorsiflexion	Semimem	BicepsFemoris	RectusFemoris	Vasmed	Vaslat	medGastroc	latGastroc
	38.2174	5.59345	15.4845	0.170625	0.220717	0.074551	0.112657	0.21297	0.017137	0.064593
	37.9708	5.02887	15.4536	0.162286	0.186943	0.078863	0.116923	0.223815	0.018829	0.067479
	37.7385	4.74247	15.3179	0.159611	0.161402	0.08288	0.123647	0.234164	0.020661	0.070673
	37.5091	4.68721	15.0522	0.160949	0.14305	0.086501	0.133206	0.243825	0.022552	0.073853
	37.2709	4.8155	14.6335	0.164143	0.130605	0.089468	0.145344	0.252612	0.024399	0.076596
	37.0126	5.07855	14.0459	0.166466	0.122553	0.09168	0.158939	0.26022	0.026103	0.07863
	36.7247	5.43322	13.2857	0.166095	0.117632	0.093139	0.172265	0.265718	0.027543	0.079763
	36.4017	5.84571	12.3633	0.16271	0.114803	0.093503	0.182923	0.267315	0.028538	0.079876
	36.0426	6.29364	11.3051	0.157531	0.113711	0.09226	0.188435	0.26281	0.028943	0.078836
	35.6511	6.76715	10.1534	0.152122	0.114384	0.089234	0.187191	0.251472	0.028654	0.076362
	35.2357	7.26738	8.96223	0.147181	0.116562	0.084675	0.179243	0.234521	0.02757	0.07223
	34.8075	7.80318	7.792	0.142625	0.11941	0.079339	0.166881	0.214469	0.025774	0.066646
	34.3791	8.38732	6.70343	0.137509	0.121567	0.074214	0.152689	0.194501	0.023476	0.060305
	33.962	9.03189	5.75075	0.130406	0.121331	0.070051	0.138608	0.176995	0.020994	0.053914
	33.5652	9.7439	4.97592	0.120074	0.117188	0.067211	0.125585	0.163142	0.018659	0.048098
	33.1934	10.5226	4.40568	0.106948	0.109221	0.065683	0.114026	0.153169	0.016682	0.043346
	32.8476	11.3586	4.05063	0.092791	0.0989	0.065218	0.104334	0.146564	0.015187	0.0399
	32.5243	12.2336	3.90585	0.079162	0.087832	0.065438	0.096536	0.142152	0.014242	0.037749
	32.2172	13.1232	3.95377	0.067233	0.077195	0.0658	0.090182	0.138406	0.013904	0.036786
	31.918	13.9994	4.168	0.0578	0.067783	0.065603	0.084828	0.133894	0.014191	0.036833
	31.6178	14.8343	4.51691	0.05118	0.060058	0.064394	0.079957	0.127621	0.015066	0.037568
	31.3083	15.6019	4.96691	0.047434	0.054374	0.062064	0.075007	0.119617	0.016508	0.038739
	30.982	16.2815	5.48545	0.046357	0.050915	0.058601	0.069844	0.110494	0.018559	0.040419
	30.6337	16.8577	6.04297	0.047488	0.049826	0.054324	0.064743	0.100769	0.021263	0.042706
	30.2594	17.3215	6.61397	0.05015	0.051291	0.049834	0.060037	0.090733	0.024586	0.045546
	29.8573	17.6696	7.17765	0.053513	0.055263	0.045628	0.055926	0.080595	0.028338	0.048733
	29.4266	17.9039	7.71796	0.056882	0.061433	0.041963	0.052357	0.070896	0.0322	0.051969
	28.9675	18.0301	8.22323	0.059846	0.069193	0.038867	0.04893	0.061967	0.035854	0.055126
	28.4806	18.0567	8.6857	0.062434	0.077656	0.036183	0.045134	0.053823	0.039233	0.058303
	27.9664	17.9935	9.10111	0.064638	0.085551	0.033783	0.040673	0.046609	0.042331	0.061491
	27.425	17.8508	9.46837	0.066286	0.091308	0.031698	0.035741	0.040594	0.044979	0.064525
	26.856	17.6389	9.78907	0.067332	0.093511	0.029939	0.030765	0.035908	0.046839	0.067214
	26.259	17.3673	10.067	0.068082	0.091921	0.02848	0.026134	0.032551	0.047571	0.069275
	25.6336	17.0449	10.3077	0.068773	0.087636	0.027267	0.022081	0.030388	0.046981	0.070443
	24.9804	16.6797	10.518	0.069249	0.081943	0.026245	0.018691	0.029223	0.045295	0.070741
	24.3008	16.2788	10.7051	0.06895	0.0757	0.025403	0.015942	0.028785	0.043085	0.070816
	23.5977	15.8484	10.8761	0.067158	0.069223	0.024773	0.013772	0.02879	0.041161	0.07144
	22.875	15.3941	11.0376	0.063335	0.06254	0.024391	0.01212	0.029019	0.040146	0.073091
	22.1376	14.9208	11.1948	0.057788	0.056139	0.024285	0.01093	0.029381	0.040368	0.076146
	21.3907	14.4327	11.3518	0.051371	0.050711	0.024448	0.010142	0.029865	0.041954	0.080806
	20.6395	13.9334	11.5109	0.04483	0.046629	0.024821	0.009734	0.030509	0.04478	0.08691
	19.8885	13.4258	11.6731	0.038771	0.043924	0.025309	0.009741	0.031589	0.048592	0.094105
	19.1412	12.913	11.8382	0.033572	0.042322	0.025922	0.010186	0.033397	0.053127	0.101923
	18.4002	12.3974	12.0053	0.02946	0.041228	0.026806	0.011068	0.036116	0.058146	0.109703
	17.6671	11.8823	12.173	0.026492	0.040096	0.028082	0.012364	0.039891	0.063375	0.116623
	16.9431	11.3712	12.3403	0.024599	0.03879	0.029797	0.014036	0.044755	0.068585	0.122155
	16.229	10.8685	12.5067	0.023688	0.037446	0.031929	0.016015	0.050504	0.073529	0.125856
	15.5258	10.3796	12.6729	0.023614	0.036169	0.034414	0.018209	0.056706	0.07805	0.128034
	14.8345	9.91074	12.8401	0.024199	0.034958	0.037107	0.02048	0.062783	0.082872	0.129376
	14.1566	9.46834	13.0106	0.025307	0.033728	0.03976	0.022608	0.068019	0.088974	0.130238
	13.4936	9.05908	13.1868	0.026845	0.03242	0.04214	0.024383	0.071751	0.09712	0.131317
	12.847	8.68905	13.3715	0.028824	0.031039	0.044031	0.025641	0.073632	0.107795	0.13359
	12.218	8.36341	13.5671	0.031239	0.02956	0.045186	0.026385	0.073563	0.121243	0.138076
	11.6074	8.08602	13.7755	0.03399	0.027874	0.045434	0.026724	0.071592	0.137808	0.146099
	11.0152	7.8592	13.9981	0.0369	0.025981	0.044796	0.026814	0.067873	0.157833	0.159019
	10.4407	7.68348	14.2356	0.039815	0.024101	0.043714	0.026856	0.063088	0.181559	0.177886
	9.88223	7.55768	14.4882	0.042466	0.022441	0.042604	0.027091	0.058243	0.209159	0.203055
	9.33707	7.47898	14.7555	0.044519	0.02112	0.041738	0.027784	0.054264	0.240224	0.234518
	8.80175	7.44323	15.0367	0.045882	0.020203	0.041296	0.029126	0.0518	0.273626	0.27245
	8.27221	7.44535	15.3306	0.046815	0.019756	0.041325	0.031192	0.051173	0.307101	0.31623
	7.74424	7.48002	15.6362	0.047645	0.01981	0.041686	0.033887	0.052335	0.337359	0.364488
	7.21405	7.54244	15.9523	0.048514	0.020346	0.042196	0.036989	0.054908	0.362396	0.415304
	6.67876	7.62899	16.2778	0.049419	0.021359	0.042719	0.040097	0.058238	0.382927	0.467392
	6.13689	7.73785	16.6122	0.050375	0.02283	0.04305	0.042652	0.061474	0.400192	0.518859
	5.58873	7.86934	16.9548	0.051581	0.024714	0.043046	0.044212	0.063822	0.414236	0.565835
	5.0363	8.02584	17.3051	0.053359	0.026946	0.042727	0.04441	0.064841	0.424209	0.604489
	4.48322	8.21151	17.6621	0.055952	0.02946	0.042199	0.043044	0.064308	0.429726	0.631831
	3.93436	8.43176	18.0243	0.05935	0.032118	0.041541	0.04014	0.062096	0.430234	0.643965
	3.39524	8.69249	18.3893	0.063176	0.034653	0.040709	0.036099	0.058353	0.424474	0.637456
	2.87139	8.99927	18.7534	0.066744	0.03672	0.03962	0.031502	0.053625	0.41065	0.611943
	2.36779	9.35669	19.1119	0.069421	0.038056	0.038373	0.026902	0.048527	0.387817	0.571953
	1.88833	9.76769	19.4586	0.07081	0.038654	0.03719	0.022707	0.043564	0.357097	0.523659
	1.43536	10.233	19.7858	0.07071	0.038624	0.036232	0.019155	0.039074	0.320458	0.472984
	1.00955	10.7513	20.0847	0.068818	0.037952	0.035634	0.016362	0.035192	0.280465	0.4249
	0.609896	11.319	20.3455	0.06522	0.036663	0.035535	0.014353	0.032017	0.240037	0.381826
	0.233968	11.9308	20.5573	0.060571	0.035032	0.036069	0.013092	0.029675	0.201108	0.343722
	-0.121689	12.5807	20.7089	0.05576	0.033495	0.037322	0.012489	0.028282	0.164797	0.308465
	-0.460834	13.2624	20.7889	0.051382	0.032321	0.039315	0.012413	0.027838	0.132045	0.274449
	-0.786801	13.971	20.7854	0.047701	0.031588	0.042024	0.012726	0.028234	0.103691	0.241804
	-1.10172	14.703	20.6871	0.044691	0.031265	0.045377	0.013287	0.029331	0.079986	0.211152
	-1.40571	15.458	20.4824	0.042226	0.031328	0.049244	0.013984	0.030983	0.060813	0.182471
	-1.69623	16.2387	20.1597	0.04015	0.031676	0.053376	0.014687	0.033001	0.045611	0.155308
	-1.96786	17.0508	19.7073	0.038203	0.032114	0.057413	0.015273	0.035147	0.033641	0.129671
	-2.21228	17.9035	19.1131	0.036084	0.032347	0.06106	0.015676	0.037171	0.024314	0.106189
	-2.41846	18.8084	18.3652	0.033707	0.03221	0.064454	0.015933	0.038885	0.017261	0.085562
	-2.57343	19.7789	17.4521	0.031169	0.031708	0.068045	0.016133	0.040189	0.012168	0.067974
	-2.6631	20.8295	16.3636	0.028582	0.030936	0.072356	0.016342	0.041078	0.008689	0.053205
	-2.67324	21.9741	15.0915	0.025997	0.030004	0.078006	0.016599	0.041572	0.006469	0.041043
	-2.59034	23.2256	13.6314	0.023464	0.028917	0.08553	0.016936	0.041731	0.005189	0.031331
	-2.40258	24.5944	11.9843	0.021045	0.027589	0.095299	0.017387	0.041733	0.004588	0.023817
	-2.10032	26.0874	10.1583	0.018776	0.025983	0.107371	0.017978	0.041785	0.004459	0.01819
	-1.67646	27.708	8.17069	0.016704	0.024159	0.121379	0.01871	0.041993	0.004648	0.014225
	-1.12663	29.4553	6.04872	0.01486	0.022149	0.136462	0.019551	0.04233	0.005069	0.011807
	-0.449216	31.3247	3.82977	0.013272	0.020015	0.151168	0.020428	0.042644	0.005642	0.010794
	0.354657	33.3088	1.558	0.011979	0.017886	0.163693	0.021192	0.04272	0.006296	0.011003
	1.28067	35.3981	-0.72113	0.010989	0.015891	0.172743	0.021644	0.042388	0.006973	0.01224
	2.32039	37.5826	-2.96854	0.010297	0.014142	0.178243	0.021682	0.041599	0.007633	0.014341
	3.45985	39.8527	-5.16072	0.009876	0.012723	0.181459	0.021434	0.040473	0.008258	0.01714
	4.67499	42.1964	-7.29382	0.009681	0.011688	0.183484	0.021144	0.03918	0.008832	0.020458
	5.93549	44.5993	-9.37501	0.009681	0.011055	0.184953	0.020981	0.037863	0.009344	0.024094

## Sheet: Sheet10
Subject #	10	Control	Female
	Joint Angles [deg]			EMG - filtered and normalised to max isometric trial
	HipFlexion	KneeFlexion	AnkleDorsiflexion	Semimem	BicepsFemoris	RectusFemoris	Vasmed	Vaslat	medGastroc	latGastroc
	30.7588	0.760593	11.4816	0.049469	0.06317	1.40055	0.16298	0.175424	0.052391	0.045972
	30.8369	0.419562	11.3094	0.034335	0.055463	1.4134	0.154214	0.196155	0.053758	0.047713
	30.8805	0.327984	10.9728	0.023313	0.050382	1.43001	0.149093	0.217853	0.054751	0.049151
	30.8751	0.45219	10.4664	0.015823	0.047479	1.44935	0.147785	0.237932	0.054995	0.049826
	30.8084	0.760337	9.79004	0.011175	0.046197	1.46735	0.149871	0.253693	0.05395	0.049263
	30.6747	1.22612	8.95672	0.008689	0.045836	1.4802	0.154217	0.264003	0.051527	0.047479
	30.4743	1.83164	7.99392	0.007732	0.045607	1.48578	0.158945	0.268667	0.04805	0.04474
	30.2131	2.56778	6.94408	0.007755	0.045027	1.48603	0.161918	0.268213	0.043796	0.041334
	29.9021	3.4334	5.86318	0.008344	0.044025	1.48432	0.162062	0.264074	0.039099	0.037619
	29.5556	4.4333	4.81694	0.009201	0.042702	1.48489	0.159582	0.257397	0.034416	0.033949
	29.1902	5.57502	3.87493	0.010179	0.041302	1.49094	0.154955	0.248773	0.030299	0.030624
	28.8226	6.86437	3.10277	0.011201	0.040068	1.50252	0.149266	0.238687	0.027098	0.02776
	28.4682	8.301	2.55484	0.012202	0.039194	1.51851	0.143863	0.228726	0.024998	0.025291
	28.139	9.87446	2.26866	0.013121	0.038686	1.53658	0.139236	0.220415	0.024272	0.023205
	27.8426	11.5615	2.26116	0.01388	0.038354	1.55296	0.134896	0.214089	0.02534	0.021604
	27.5807	13.3252	2.5271	0.014389	0.037842	1.56442	0.129671	0.209094	0.028565	0.020656
	27.3493	15.1167	3.04092	0.014537	0.036843	1.56864	0.123044	0.204728	0.034125	0.020503
	27.1393	16.8793	3.76067	0.014314	0.035253	1.56603	0.115138	0.200147	0.041971	0.021258
	26.9376	18.5537	4.63324	0.013813	0.033144	1.55706	0.106166	0.194531	0.051927	0.022968
	26.7289	20.0834	5.60033	0.013136	0.030632	1.54617	0.096479	0.18622	0.063838	0.025664
	26.4971	21.4208	6.6047	0.012364	0.02785	1.53822	0.086518	0.173644	0.077579	0.02936
	26.2275	22.5309	7.59506	0.011576	0.025	1.5362	0.076484	0.157375	0.092805	0.033947
	25.9079	23.3935	8.529	0.010857	0.022313	1.54199	0.066406	0.138754	0.10897	0.039188
	25.5292	24.0036	9.37445	0.010245	0.019904	1.55619	0.056185	0.118845	0.125172	0.044723
	25.0857	24.3704	10.1099	0.009746	0.017831	1.57655	0.045883	0.098485	0.140351	0.050255
	24.5751	24.5139	10.7236	0.009354	0.01614	1.59796	0.035992	0.078776	0.154294	0.055789
	23.9979	24.4616	11.2123	0.00906	0.014854	1.61596	0.027079	0.060777	0.167768	0.061321
	23.3563	24.2447	11.5804	0.008865	0.013963	1.63103	0.019517	0.045218	0.182691	0.066689
	22.6539	23.8946	11.838	0.008767	0.01343	1.64408	0.013435	0.03236	0.200757	0.071244
	21.8954	23.4407	12.0007	0.008742	0.013194	1.65304	0.008787	0.022226	0.223267	0.07421
	21.0862	22.909	12.0871	0.008777	0.013186	1.65613	0.005417	0.014644	0.251026	0.075338
	20.2331	22.3211	12.118	0.008862	0.013342	1.65302	0.00312	0.009311	0.284129	0.075003
	19.3438	21.6952	12.1141	0.00899	0.013601	1.64449	0.001687	0.005825	0.323293	0.073883
	18.4273	21.0461	12.0947	0.009155	0.013903	1.63208	0.00092	0.003762	0.369182	0.072574
	17.4936	20.3862	12.076	0.009348	0.014187	1.61488	0.000641	0.002743	0.42059	0.071586
	16.5533	19.7261	12.0708	0.009562	0.014388	1.59191	0.000701	0.002464	0.474184	0.071355
	15.6173	19.0748	12.0883	0.009789	0.014454	1.56536	0.000981	0.002657	0.526778	0.072188
	14.6957	18.4401	12.1342	0.010017	0.014387	1.53658	0.001385	0.003124	0.573975	0.07433
	13.7976	17.8281	12.2113	0.010234	0.014221	1.50567	0.001841	0.00373	0.609455	0.077817
	12.93	17.2427	12.3198	0.01042	0.013991	1.47397	0.002308	0.004374	0.629088	0.08266
	12.0971	16.685	12.4574	0.010567	0.013729	1.44569	0.002791	0.004979	0.634972	0.088751
	11.2998	16.1526	12.6194	0.010663	0.01346	1.42623	0.003321	0.005504	0.629522	0.095706
	10.5349	15.6392	12.7981	0.010691	0.013219	1.41831	0.00394	0.005951	0.615104	0.103179
	9.79539	15.1352	12.9834	0.010642	0.013036	1.42148	0.004693	0.006344	0.592454	0.11105
	9.07106	14.6275	13.1626	0.010523	0.01292	1.4353	0.00564	0.006721	0.562525	0.119224
	8.34949	14.1021	13.322	0.010355	0.012841	1.45888	0.006845	0.007123	0.529428	0.127303
	7.61789	13.5453	13.4482	0.010149	0.012766	1.49024	0.00839	0.007591	0.499035	0.134752
	6.86473	12.9456	13.5302	0.009931	0.012685	1.52662	0.010324	0.008168	0.475232	0.141728
	6.0813	12.2963	13.5606	0.00974	0.012611	1.56402	0.012643	0.008898	0.458454	0.148403
	5.26283	11.5961	13.5375	0.009584	0.012556	1.59461	0.015274	0.009826	0.445615	0.154536
	4.40862	10.8494	13.4642	0.009461	0.012552	1.61236	0.018064	0.010986	0.433449	0.159797
	3.52166	10.0664	13.3487	0.009378	0.012615	1.61488	0.020759	0.012379	0.420273	0.163956
	2.60776	9.26128	13.2024	0.009327	0.012742	1.60325	0.023009	0.013956	0.404598	0.16769
	1.67431	8.45082	13.038	0.009304	0.01294	1.58358	0.024598	0.01567	0.387168	0.17273
	0.729043	7.65202	12.8679	0.009321	0.013234	1.56299	0.025645	0.017552	0.372971	0.180936
	-0.220986	6.88038	12.7026	0.009392	0.013646	1.54658	0.026378	0.019591	0.367473	0.193629
	-1.16999	6.14843	12.5497	0.009533	0.014186	1.53795	0.026915	0.021636	0.375433	0.211552
	-2.11371	5.46488	12.4135	0.009735	0.014871	1.53619	0.027317	0.023441	0.399601	0.234713
	-3.04938	4.83422	12.2947	0.00999	0.015681	1.53676	0.027611	0.02483	0.439969	0.26182
	-3.97525	4.25718	12.1912	0.010296	0.016579	1.53631	0.027689	0.025769	0.494479	0.29173
	-4.8902	3.73152	12.0987	0.010632	0.017517	1.53273	0.027234	0.026216	0.560016	0.323905
	-5.79322	3.25316	12.0113	0.010973	0.018409	1.52677	0.025947	0.026165	0.631122	0.357548
	-6.68309	2.8174	11.9226	0.011311	0.019216	1.52022	0.023821	0.025723	0.69826	0.390872
	-7.55808	2.42024	11.8268	0.011644	0.019938	1.51598	0.021163	0.025021	0.749711	0.420692
	-8.41578	2.05958	11.7191	0.011932	0.020504	1.51646	0.018334	0.024117	0.776704	0.443637
	-9.25302	1.73601	11.5968	0.012135	0.020818	1.52168	0.015601	0.023009	0.779328	0.456594
	-10.0658	1.45338	11.4593	0.01222	0.020762	1.53144	0.013125	0.021678	0.762694	0.455977
	-10.8493	1.21888	11.3079	0.012141	0.020267	1.54464	0.01096	0.020083	0.73153	0.439126
	-11.5979	1.04266	11.1461	0.01191	0.019417	1.55717	0.00912	0.018259	0.689641	0.407698
	-12.3058	0.936779	10.9782	0.01158	0.018392	1.56672	0.007616	0.016357	0.643386	0.36736
	-12.967	0.914033	10.809	0.011193	0.017357	1.57166	0.006449	0.014587	0.59887	0.324249
	-13.5764	0.986506	10.642	0.010778	0.016408	1.57176	0.005601	0.013105	0.558542	0.283013
	-14.1301	1.16418	10.4794	0.010375	0.0156	1.56899	0.005041	0.012002	0.52184	0.246779
	-14.6261	1.45382	10.3205	0.01002	0.014942	1.56567	0.004745	0.011334	0.486437	0.217127
	-15.0642	1.85853	10.1614	0.00974	0.014435	1.56526	0.004692	0.011119	0.451957	0.194394
	-15.446	2.37776	9.99493	0.009543	0.014088	1.57098	0.00486	0.011333	0.418635	0.178161
	-15.7742	3.00789	9.81074	0.009424	0.013901	1.5827	0.005221	0.011916	0.386458	0.167922
	-16.0513	3.74316	9.59525	0.009363	0.013865	1.59775	0.005744	0.012783	0.355275	0.162765
	-16.2788	4.57699	9.33207	0.009351	0.013935	1.61256	0.006398	0.013843	0.325286	0.161299
	-16.4561	5.503	9.00227	0.009391	0.014041	1.62299	0.00715	0.014998	0.29697	0.16199
	-16.5797	6.51592	8.5847	0.009473	0.014131	1.62597	0.007966	0.016113	0.270235	0.162653
	-16.6434	7.61206	8.05644	0.009567	0.01415	1.62146	0.008804	0.017011	0.244329	0.160965
	-16.6388	8.78952	7.39345	0.009657	0.014056	1.61151	0.009629	0.017606	0.216956	0.154576
	-16.5565	10.048	6.57168	0.009732	0.013873	1.59719	0.010406	0.01793	0.187059	0.142202
	-16.3877	11.3883	5.56844	0.009778	0.013645	1.58199	0.011095	0.018044	0.155608	0.124769
	-16.1254	12.8124	4.364	0.009787	0.013403	1.56829	0.011643	0.017933	0.124583	0.104565
	-15.7657	14.3223	2.94346	0.009758	0.013169	1.55515	0.011987	0.01759	0.095843	0.083992
	-15.3086	15.9205	1.29868	0.009708	0.012966	1.53963	0.012066	0.01703	0.070748	0.064911
	-14.7569	17.6088	-0.569886	0.009664	0.012805	1.5226	0.011837	0.016292	0.05006	0.048562
	-14.116	19.3882	-2.65159	0.009665	0.012698	1.50581	0.011318	0.015458	0.034024	0.035707
	-13.3921	21.2585	-4.92405	0.009744	0.012647	1.49206	0.01058	0.014627	0.022506	0.02668
	-12.5906	23.2174	-7.35175	0.009908	0.012637	1.48332	0.009722	0.013885	0.015129	0.021532
	-11.7151	25.2608	-9.88581	0.010142	0.012657	1.48228	0.008836	0.013274	0.01138	0.02009
	-10.7666	27.3823	-12.466	0.010406	0.012707	1.49081	0.00797	0.012757	0.010646	0.021999
	-9.74415	29.5746	-15.0254	0.010652	0.0128	1.50794	0.00716	0.012235	0.012259	0.026756
	-8.64542	31.8298	-17.4989	0.010849	0.012965	1.53086	0.006444	0.011635	0.015553	0.033724
	-7.46926	34.1419	-19.8349	0.010974	0.013215	1.55542	0.005847	0.010993	0.019852	0.042135
	-6.21796	36.5077	-22.0075	0.011015	0.013537	1.57613	0.005382	0.010408	0.024442	0.051047
	-4.90304	38.9252	-24.0239	0.01097	0.013879	1.58952	0.005041	0.009982	0.028693	0.059515
	-3.54331	41.3918	-25.9129	0.010846	0.014173	1.59476	0.004799	0.009798	0.032148	0.066613

[truncated: 32 more sheets: Sheet11, Sheet15, Sheet17, Sheet18, Sheet19, Sheet20, Sheet21, Sheet22, Sheet23, Sheet24, Sheet25, Sheet26, Sheet27, Sheet28, Sheet29, Sheet30, Sheet31, Sheet32, Sheet33, Sheet34 …]
