# Supplementary material for: Diagnosis of Patellofemoral Pain Syndrome Based on a Multi-Input Convolutional Neural Network With Data Augmentation
Source: Front Public Health. 2021 Feb 11;9:643191. doi: 10.3389/fpubh.2021.643191 (PMC7902860; doi:10.3389/fpubh.2021.643191)
Supplement: Supplementary file 2 [file Data_Sheet_2.XLSX]

## Sheet: Sheet1
Subject #	1	Control	Female
	Joint Angles [deg]			EMG - filtered and normalised to max isometric trial
	HipFlexion	KneeFlexion	AnkleDorsiflexion	Semimem	BicepsFemoris	RectusFemoris	Vasmed	Vaslat	medGastroc	latGastroc
	44.4016	7.7547	14.908	0.15342	0.155824	0.151555	0.229065	0.33846	0.332	0.265721
	44.3877	8.14117	14.8855	0.144413	0.144719	0.161385	0.246917	0.360405	0.33963	0.284692
	44.3643	8.58152	14.836	0.136439	0.134447	0.171697	0.265161	0.383598	0.347923	0.305158
	44.3313	9.07261	14.7613	0.129544	0.125108	0.18246	0.283714	0.407909	0.35709	0.327197
	44.2886	9.6113	14.6631	0.123747	0.116765	0.193639	0.302472	0.433168	0.367343	0.350863
	44.2361	10.1944	14.5432	0.119048	0.109447	0.205185	0.321314	0.459189	0.378834	0.376202
	44.1734	10.8189	14.4032	0.115427	0.103162	0.217034	0.340102	0.485717	0.391673	0.403254
	44.1006	11.4815	14.2449	0.112842	0.097895	0.229088	0.358644	0.512454	0.405919	0.432072
	44.0174	12.1791	14.07	0.111253	0.093611	0.241236	0.37667	0.539102	0.421551	0.462693
	43.9238	12.9088	13.8806	0.110624	0.090267	0.253366	0.393833	0.565387	0.438464	0.495185
	43.8205	13.6681	13.6799	0.110927	0.08782	0.265342	0.409765	0.591044	0.456495	0.529609
	43.7082	14.455	13.472	0.112132	0.08621	0.276994	0.424149	0.61575	0.475422	0.566042
	43.5879	15.2674	13.2606	0.114226	0.085359	0.288157	0.436786	0.63914	0.49496	0.60449
	43.4609	16.1037	13.0502	0.117173	0.085176	0.298675	0.447532	0.660858	0.514716	0.644836
	43.3287	16.9623	12.8455	0.12093	0.08558	0.308373	0.456203	0.680546	0.534299	0.686921
	43.1925	17.8418	12.6512	0.12543	0.086485	0.317071	0.46278	0.697924	0.553386	0.730589
	43.0541	18.7403	12.4718	0.130601	0.087815	0.324601	0.467348	0.712734	0.571697	0.775773
	42.9151	19.6563	12.3118	0.136369	0.089518	0.330877	0.469999	0.724727	0.589039	0.822387
	42.777	20.588	12.1757	0.142645	0.091549	0.3359	0.470881	0.733765	0.605204	0.870249
	42.6412	21.533	12.0671	0.149323	0.093881	0.339696	0.470197	0.739847	0.61996	0.919281
	42.5089	22.4889	11.9893	0.156274	0.096518	0.342315	0.468203	0.743076	0.633191	0.969376
	42.3813	23.4529	11.9455	0.163338	0.099451	0.343806	0.465107	0.74351	0.644945	1.02022
	42.2591	24.4218	11.9378	0.170318	0.102655	0.344173	0.461006	0.741099	0.655586	1.07137
	42.1424	25.3916	11.9677	0.176977	0.106095	0.343364	0.455947	0.735779	0.665585	1.12233
	42.0317	26.3586	12.0365	0.183068	0.109729	0.341324	0.450048	0.727478	0.675376	1.17248
	41.9264	27.3183	12.1447	0.188349	0.113513	0.337988	0.44343	0.716161	0.685317	1.22125
	41.8256	28.266	12.2918	0.192587	0.117397	0.33325	0.436157	0.701979	0.695636	1.26798
	41.7283	29.1967	12.4775	0.195548	0.121304	0.326993	0.428299	0.685328	0.70646	1.31173
	41.6328	30.1056	12.7006	0.197009	0.125159	0.319083	0.419918	0.666761	0.717811	1.35145
	41.5371	30.9873	12.9592	0.19684	0.128883	0.309494	0.411022	0.646718	0.729596	1.38623
	41.4391	31.8367	13.2516	0.195057	0.132402	0.298415	0.401585	0.625499	0.74167	1.41527
	41.3362	32.6491	13.5754	0.191776	0.135637	0.286126	0.391657	0.603342	0.753968	1.43788
	41.2254	33.4195	13.9279	0.187159	0.138524	0.272882	0.381299	0.580512	0.766625	1.45368
	41.104	34.1436	14.3062	0.18139	0.140998	0.258864	0.370595	0.557302	0.779752	1.4628
	40.9688	34.8172	14.7074	0.174692	0.142985	0.244219	0.359611	0.533972	0.793359	1.46593
	40.8169	35.4372	15.1284	0.167274	0.144412	0.229148	0.348377	0.51078	0.807443	1.46381
	40.6451	36	15.5658	0.159309	0.145219	0.213889	0.336868	0.487964	0.822035	1.45728
	40.4508	36.5036	16.0167	0.150943	0.145341	0.198681	0.325039	0.465686	0.837156	1.44715
	40.2314	36.9462	16.4776	0.142306	0.144705	0.183727	0.312889	0.444045	0.852711	1.43425
	39.9843	37.3263	16.9454	0.133514	0.143255	0.169201	0.300509	0.423104	0.868464	1.41953
	39.7075	37.6436	17.4171	0.124662	0.141007	0.15524	0.287995	0.402849	0.883973	1.40375
	39.3995	37.8982	17.8894	0.115856	0.138024	0.141957	0.275426	0.383193	0.898701	1.38762
	39.0588	38.0906	18.3594	0.107199	0.134384	0.129432	0.262859	0.364023	0.91228	1.37185
	38.6845	38.2219	18.8241	0.098786	0.130187	0.117718	0.250293	0.345247	0.924456	1.35694
	38.2764	38.2939	19.2805	0.090707	0.125552	0.10685	0.237672	0.326742	0.935072	1.34305
	37.8343	38.3085	19.7259	0.083037	0.120604	0.096832	0.224892	0.308325	0.944034	1.33
	37.3585	38.2679	20.1573	0.07584	0.11545	0.087646	0.211859	0.289818	0.951144	1.31738
	36.8502	38.1748	20.5718	0.069172	0.110188	0.079259	0.198509	0.271114	0.956106	1.30457
	36.3102	38.0318	20.9666	0.063072	0.10491	0.071655	0.184839	0.252174	0.958598	1.29072
	35.7402	37.8416	21.3388	0.057571	0.099717	0.064825	0.17094	0.233094	0.958408	1.27503
	35.142	37.6068	21.6855	0.052691	0.094707	0.058769	0.156976	0.214137	0.955311	1.25705
	34.5176	37.3302	22.0036	0.048444	0.089964	0.053475	0.14315	0.195553	0.949075	1.23634
	33.8692	37.0142	22.2902	0.044831	0.085546	0.048931	0.12965	0.177553	0.93973	1.21235
	33.1991	36.6609	22.5422	0.041848	0.081494	0.04511	0.116627	0.160302	0.927505	1.18457
	32.5099	36.2724	22.7565	0.039476	0.077833	0.04198	0.104197	0.143938	0.9126	1.1525
	31.8038	35.8505	22.9299	0.037685	0.074575	0.0395	0.092452	0.128569	0.895222	1.11565
	31.0832	35.3965	23.0593	0.03644	0.071716	0.037626	0.08146	0.114281	0.87555	1.07368
	30.3505	34.9118	23.1414	0.035692	0.069232	0.036314	0.071267	0.101126	0.853588	1.02665
	29.6077	34.3973	23.1733	0.035389	0.067082	0.035514	0.061906	0.089128	0.829158	0.974873
	28.8569	33.8539	23.1519	0.035468	0.065205	0.035173	0.053382	0.078286	0.80206	0.919178
	28.0999	33.2822	23.0741	0.035865	0.06353	0.035234	0.045693	0.068585	0.772305	0.860547
	27.3383	32.6829	22.9372	0.036504	0.061971	0.035642	0.038818	0.059992	0.740258	0.800029
	26.5734	32.0563	22.7385	0.037308	0.060436	0.036348	0.032725	0.052466	0.706487	0.738708
	25.8063	31.4031	22.4756	0.038209	0.058842	0.037317	0.027374	0.045958	0.671589	0.677574
	25.0382	30.7237	22.1462	0.039151	0.057119	0.038519	0.022713	0.040421	0.636139	0.6175
	24.2697	30.019	21.7484	0.040102	0.05522	0.039926	0.01869	0.035799	0.600622	0.559196
	23.5015	29.2896	21.2806	0.04104	0.053137	0.041508	0.01525	0.032025	0.565383	0.503203
	22.7341	28.5365	20.7413	0.041949	0.050888	0.043232	0.012338	0.02903	0.53064	0.44991
	21.9679	27.761	20.1299	0.042824	0.048525	0.045061	0.009903	0.026738	0.496468	0.399586
	21.2033	26.9643	19.4459	0.043659	0.046107	0.046958	0.0079	0.025071	0.462856	0.352394
	20.4407	26.1481	18.689	0.044446	0.043686	0.04889	0.00628	0.02395	0.429833	0.308403
	19.6804	25.3143	17.86	0.045168	0.041304	0.050837	0.005003	0.023302	0.397434	0.267625
	18.9228	24.465	16.9597	0.045804	0.039005	0.05277	0.004026	0.023051	0.365819	0.230036
	18.1685	23.6026	15.9896	0.046331	0.036823	0.054662	0.003311	0.023123	0.335275	0.195625
	17.4181	22.7297	14.9521	0.046734	0.034784	0.056477	0.002822	0.023444	0.30605	0.164365
	16.6725	21.8494	13.8498	0.046995	0.032904	0.058189	0.002527	0.023944	0.27835	0.136195
	15.9326	20.9647	12.6857	0.047103	0.031192	0.059768	0.002398	0.024564	0.252349	0.111036
	15.1995	20.0793	11.4643	0.047064	0.029657	0.061175	0.002414	0.02526	0.228169	0.088805
	14.4747	19.1969	10.1899	0.046898	0.028309	0.06239	0.00255	0.026004	0.205871	0.069392
	13.7595	18.3215	8.86752	0.04664	0.027159	0.06342	0.00279	0.026781	0.185496	0.05266
	13.0559	17.4575	7.50319	0.046329	0.026215	0.064278	0.003115	0.027594	0.167099	0.038454
	12.3657	16.6095	6.10309	0.045996	0.025487	0.064989	0.00351	0.028458	0.150727	0.026608
	11.6908	15.782	4.67364	0.045669	0.024984	0.065575	0.003962	0.029378	0.136388	0.01695
	11.0334	14.9799	3.22194	0.045365	0.024707	0.066055	0.004459	0.030365	0.124064	0.0093
	10.3959	14.2082	1.75517	0.045096	0.024656	0.066449	0.004993	0.031434	0.113722	0.003482
	9.78025	13.4717	0.280389	0.04486	0.024825	0.066772	0.005553	0.032597	0.105322	0.000711
	9.18858	12.7749	-1.1956	0.044655	0.025202	0.067041	0.006132	0.033864	0.098803	0.003385
	8.62289	12.1223	-2.66606	0.044471	0.025773	0.067272	0.006721	0.035234	0.094072	0.004786
	8.08491	11.5179	-4.12477	0.044292	0.026517	0.067467	0.007314	0.0367	0.09102	0.005064
	7.57561	10.9641	-5.56712	0.044097	0.027408	0.067625	0.007901	0.038254	0.089516	0.004382
	7.09582	10.4633	-6.98874	0.043866	0.028419	0.067744	0.008476	0.039878	0.089402	0.0029
	6.64593	10.0171	-8.38612	0.04358	0.029518	0.067825	0.009034	0.041552	0.090496	0.000771
	6.2249	9.62411	-9.75845	0.043231	0.030669	0.067877	0.009569	0.043252	0.092591	0.001864
	5.83143	9.28285	-11.1054	0.042805	0.031835	0.067914	0.010074	0.044949	0.095458	0.004876
	5.46357	8.99035	-12.4276	0.042285	0.032973	0.067948	0.010545	0.046612	0.098875	0.008157
	5.11722	8.73934	-13.7283	0.041668	0.034046	0.067985	0.010983	0.048206	0.10267	0.011609
	4.78782	8.52162	-15.0117	0.04095	0.035022	0.068036	0.011383	0.0497	0.106687	0.01514
	4.4708	8.32902	-16.2817	0.040143	0.03587	0.068116	0.011747	0.051061	0.110749	0.018659
	4.16161	8.15335	-17.5424	0.03927	0.036569	0.068233	0.012072	0.052269	0.114652	0.02208
	3.85568	7.98645	-18.7978	0.038342	0.037104	0.068383	0.012361	0.053314	0.11816	0.025332

## Sheet: Sheet5
Subject #	5	Control	Female
	Joint Angles [deg]			EMG - filtered and normalised to max isometric trial
	HipFlexion	KneeFlexion	AnkleDorsiflexion	Semimem	BicepsFemoris	RectusFemoris	Vasmed	Vaslat	medGastroc	latGastroc
	48.5258	14.3322	16.9067	0.351067	0.483716	0.259788	0.943722	0.592745	0.211191	0.197487
	48.2805	14.8008	16.8435	0.341474	0.496817	0.27242	0.986993	0.621688	0.223274	0.206302
	48.0225	15.291	16.7473	0.331226	0.511206	0.285366	1.02832	0.650586	0.236506	0.215948
	47.7525	15.8019	16.6218	0.320588	0.527046	0.29851	1.06722	0.679225	0.250962	0.226367
	47.4708	16.3328	16.4707	0.309825	0.544478	0.311716	1.10313	0.707297	0.266674	0.237465
	47.1779	16.8827	16.2979	0.29922	0.563561	0.324826	1.13555	0.73447	0.283638	0.249166
	46.8744	17.4508	16.1072	0.289014	0.584284	0.337647	1.16409	0.760501	0.301841	0.261403
	46.5608	18.0363	15.9022	0.279384	0.606575	0.34999	1.18858	0.785108	0.321238	0.274095
	46.2374	18.6382	15.6867	0.270493	0.63036	0.361825	1.20916	0.807992	0.341763	0.287135
	45.905	19.2557	15.4647	0.262475	0.655479	0.373222	1.22616	0.829066	0.363322	0.300402
	45.5643	19.8888	15.2411	0.255434	0.681716	0.384251	1.23981	0.848547	0.385762	0.313808
	45.2168	20.5375	15.0214	0.249442	0.708738	0.394976	1.25019	0.866663	0.408857	0.327259
	44.8636	21.2023	14.8115	0.24455	0.736149	0.405556	1.25736	0.883487	0.432309	0.340649
	44.5063	21.8835	14.617	0.240767	0.763656	0.416138	1.26168	0.89897	0.455752	0.353963
	44.1465	22.5817	14.4436	0.238056	0.790961	0.426793	1.26381	0.913009	0.478879	0.367253
	43.7857	23.2974	14.2972	0.236346	0.817621	0.437535	1.26439	0.925671	0.501464	0.380639
	43.4256	24.0309	14.1829	0.235523	0.842983	0.448341	1.2642	0.937307	0.523314	0.394289
	43.0678	24.7822	14.1055	0.235438	0.86619	0.459142	1.264	0.948294	0.544219	0.408363
	42.7138	25.5514	14.0694	0.23595	0.886262	0.469869	1.2643	0.958946	0.564004	0.423034
	42.365	26.3379	14.0785	0.236925	0.902367	0.480421	1.26551	0.969423	0.582476	0.438456
	42.0225	27.1403	14.1353	0.238225	0.913992	0.490624	1.26783	0.979804	0.599459	0.454772
	41.6872	27.9571	14.2421	0.239757	0.920809	0.500297	1.27122	0.990246	0.614963	0.472081
	41.3599	28.7864	14.4004	0.241501	0.922883	0.509244	1.27538	1.00087	0.629083	0.49042
	41.0407	29.625	14.61	0.243445	0.920685	0.51721	1.27978	1.01166	0.641855	0.509751
	40.7297	30.4695	14.8704	0.245604	0.914682	0.523886	1.28363	1.02245	0.653365	0.529941
	40.4266	31.3163	15.1806	0.247984	0.90519	0.52887	1.2861	1.03283	0.663768	0.550752
	40.1305	32.1606	15.538	0.250568	0.8925	0.531669	1.28634	1.04215	0.673275	0.571837
	39.8402	32.9976	15.9397	0.253311	0.876983	0.531894	1.28333	1.04961	0.682118	0.592762
	39.5544	33.8221	16.3823	0.25615	0.858942	0.529393	1.27599	1.0544	0.690463	0.613061
	39.2713	34.6288	16.8618	0.259046	0.838708	0.524091	1.26352	1.05563	0.698384	0.63227
	38.9885	35.412	17.3737	0.261986	0.816778	0.515992	1.24551	1.05244	0.705944	0.64998
	38.7038	36.1662	17.9135	0.264931	0.793629	0.505219	1.22176	1.04422	0.713149	0.665915
	38.4147	36.8863	18.4765	0.267808	0.76966	0.492018	1.1921	1.03082	0.719955	0.6798
	38.1183	37.5673	19.058	0.270563	0.74527	0.476656	1.15661	1.01229	0.72629	0.691337
	37.8117	38.2043	19.6533	0.27321	0.720913	0.459357	1.1158	0.988946	0.732095	0.700228
	37.4922	38.7935	20.2579	0.275846	0.696944	0.440384	1.07034	0.961366	0.737363	0.706414
	37.1569	39.3317	20.8676	0.278654	0.67369	0.42014	1.02094	0.930203	0.742124	0.710093
	36.8028	39.8158	21.4784	0.281809	0.651444	0.399028	0.968414	0.896178	0.746375	0.711452
	36.4276	40.2439	22.0864	0.285479	0.630401	0.377369	0.913664	0.859955	0.750116	0.710851
	36.0287	40.6154	22.6882	0.289797	0.61067	0.355409	0.857558	0.822132	0.753388	0.708742
	35.6041	40.9295	23.2804	0.294843	0.592274	0.333372	0.800826	0.783252	0.756185	0.705454
	35.1518	41.1868	23.8599	0.300639	0.575215	0.311451	0.744111	0.743774	0.758487	0.70121
	34.6706	41.3889	24.4239	0.307143	0.559385	0.28982	0.68789	0.704078	0.760159	0.696092
	34.1593	41.5377	24.9698	0.314245	0.544521	0.268661	0.632576	0.66449	0.760879	0.690072
	33.617	41.6356	25.4948	0.321767	0.530214	0.248123	0.57865	0.625342	0.76014	0.683017
	33.0439	41.6859	25.9967	0.329478	0.515949	0.228313	0.526597	0.586911	0.757318	0.674661
	32.4401	41.6921	26.473	0.337114	0.501222	0.209335	0.476809	0.549432	0.751812	0.664643
	31.8058	41.6579	26.9215	0.344373	0.485717	0.191306	0.429554	0.51309	0.743133	0.652624
	31.1425	41.587	27.3399	0.350967	0.469328	0.174344	0.385019	0.477985	0.731084	0.638439
	30.4513	41.4831	27.7259	0.35664	0.452104	0.15854	0.343323	0.444213	0.715616	0.621998
	29.7338	41.3498	28.0773	0.361116	0.434188	0.143963	0.304519	0.411869	0.696773	0.603337
	28.9921	41.1899	28.3918	0.364096	0.415742	0.130668	0.268646	0.381028	0.674673	0.582532
	28.2282	41.0059	28.6673	0.365294	0.396902	0.11869	0.235717	0.351786	0.649574	0.559702
	27.4445	40.8001	28.9013	0.364482	0.377751	0.108037	0.20569	0.324207	0.621761	0.534924
	26.6431	40.5735	29.0915	0.361459	0.35833	0.098699	0.17849	0.298299	0.591517	0.508281
	25.8267	40.3264	29.2356	0.356071	0.338661	0.090644	0.154006	0.274038	0.559136	0.479925
	24.9975	40.0591	29.331	0.348326	0.318762	0.083821	0.13211	0.251364	0.524879	0.450183
	24.1579	39.7706	29.3755	0.338345	0.298674	0.078167	0.112648	0.230182	0.489189	0.419507
	23.31	39.4592	29.3665	0.326407	0.27847	0.073608	0.095465	0.210429	0.452675	0.388336
	22.4558	39.1232	29.3014	0.312874	0.258241	0.070067	0.080425	0.192064	0.415889	0.35714
	21.5974	38.7601	29.178	0.298104	0.238128	0.067466	0.06742	0.175056	0.379325	0.32635
	20.7362	38.3672	28.9938	0.28242	0.218348	0.065731	0.056344	0.159412	0.343433	0.29633
	19.8738	37.9415	28.7464	0.266123	0.1991	0.064781	0.047096	0.145166	0.308606	0.267376
	19.0116	37.4804	28.4335	0.2495	0.180547	0.064527	0.03958	0.132352	0.275184	0.239731
	18.1507	36.9811	28.0531	0.232812	0.162814	0.06489	0.033712	0.120973	0.243434	0.213588
	17.2921	36.441	27.6032	0.2163	0.146007	0.065797	0.029415	0.111026	0.21356	0.189088
	16.4366	35.8581	27.0818	0.200182	0.130222	0.067197	0.026609	0.10251	0.185701	0.166319
	15.5851	35.231	26.4876	0.18464	0.115521	0.069037	0.02521	0.095434	0.159941	0.145329
	14.7383	34.5584	25.8193	0.16983	0.101945	0.071263	0.025124	0.089813	0.13632	0.126125
	13.8968	33.8397	25.0756	0.155885	0.089516	0.073851	0.026257	0.085649	0.11484	0.108693
	13.0613	33.0758	24.2563	0.142904	0.078246	0.076801	0.028506	0.08294	0.095478	0.093013
	12.2326	32.2673	23.3609	0.130951	0.068135	0.080123	0.031765	0.081665	0.078186	0.079051
	11.4113	31.4157	22.3895	0.120067	0.059162	0.083817	0.035932	0.081792	0.062894	0.066759
	10.5983	30.5239	21.3431	0.110261	0.051297	0.087888	0.040905	0.083271	0.049514	0.056074
	9.79463	29.5948	20.223	0.101515	0.044494	0.092334	0.046587	0.086034	0.037942	0.046929
	9.00109	28.6319	19.0307	0.093783	0.038701	0.097138	0.052877	0.090001	0.028063	0.039244
	8.21889	27.6399	17.7694	0.086995	0.033853	0.102261	0.059663	0.095074	0.019756	0.032935
	7.44927	26.6238	16.4424	0.081073	0.029883	0.107641	0.066831	0.101131	0.012896	0.027912
	6.69347	25.5888	15.0537	0.075937	0.02672	0.113209	0.074265	0.10804	0.007357	0.024078
	5.95298	24.5409	13.6089	0.071507	0.024287	0.118886	0.081841	0.115646	0.003015	0.021332
	5.22932	23.4863	12.1143	0.067703	0.022504	0.124589	0.089419	0.12378	0.000252	0.019574
	4.52405	22.4314	10.5764	0.064453	0.021287	0.130233	0.096841	0.132252	0.002569	0.018699
	3.83881	21.3827	9.00327	0.061678	0.020551	0.135722	0.10393	0.140842	0.004048	0.018602
	3.17525	20.3469	7.40393	0.059295	0.02021	0.140961	0.110491	0.14931	0.0048	0.019178
	2.53505	19.3306	5.78726	0.057236	0.020178	0.145879	0.116354	0.157393	0.004934	0.020325
	1.91969	18.3399	4.16258	0.055477	0.02039	0.150405	0.121377	0.164833	0.004546	0.021945
	1.33054	17.3807	2.5395	0.054029	0.020782	0.154476	0.125426	0.171376	0.003733	0.023936
	0.768958	16.4586	0.927547	0.052914	0.021292	0.158035	0.128408	0.176803	0.002585	0.026201
	0.235764	15.5781	-0.664993	0.052156	0.021865	0.161049	0.130271	0.180992	0.001188	0.028637
	-0.268722	14.7423	-2.2311	0.051769	0.022458	0.163466	0.130982	0.183922	0.000373	0.031134
	-0.744223	13.9545	-3.76384	0.051756	0.023045	0.165217	0.130551	0.185606	0.00203	0.033587
	-1.1912	13.2159	-5.25852	0.052111	0.023603	0.166214	0.129029	0.186084	0.003706	0.035897
	-1.61115	12.5256	-6.71345	0.052816	0.024118	0.166386	0.126479	0.185402	0.005343	0.03798
	-2.00564	11.8825	-8.12724	0.053844	0.024584	0.165667	0.122995	0.183605	0.006895	0.03978
	-2.37708	11.2832	-9.50077	0.055156	0.024994	0.16399	0.118706	0.180753	0.008324	0.041265
	-2.72944	10.721	-10.8394	0.056706	0.025348	0.161302	0.113728	0.176955	0.009606	0.042425
	-3.06691	10.1881	-12.1491	0.058434	0.025644	0.157588	0.108158	0.172322	0.010733	0.043285
	-3.39365	9.67734	-13.4356	0.060268	0.025877	0.152884	0.102103	0.166946	0.011706	0.04389
	-3.71383	9.18107	-14.7049	0.062128	0.026045	0.147266	0.095679	0.160909	0.012539	0.044289
	-4.03164	8.69189	-15.9629	0.063923	0.02614	0.140887	0.089005	0.154317	0.013244	0.044537

## Sheet: Sheet6
Subject #	6	Control	Female
	Joint Angles [deg]			EMG - filtered and normalised to max isometric trial
	HipFlexion	KneeFlexion	AnkleDorsiflexion	Semimem	BicepsFemoris	RectusFemoris	Vasmed	Vaslat	medGastroc	latGastroc
	40.2955	19.2058	20.1225	0.333603	0.393124	0.093258	0.18375	0.168951	0.07496	0.148
	39.8558	18.12	20.0582	0.285778	0.328172	0.102001	0.190024	0.18216	0.081297	0.150035
	39.4344	17.1998	19.9579	0.241131	0.271983	0.111186	0.197627	0.19641	0.088843	0.15237
	39.0298	16.4408	19.822	0.200297	0.22462	0.120697	0.207431	0.211789	0.097801	0.155389
	38.6403	15.8387	19.6507	0.163723	0.185937	0.130429	0.220338	0.228392	0.108326	0.159484
	38.2642	15.3891	19.4445	0.131652	0.155645	0.140231	0.237222	0.24627	0.120472	0.165002
	37.9	15.0876	19.2036	0.104135	0.13333	0.150054	0.258783	0.265511	0.134202	0.172255
	37.5461	14.9294	18.9304	0.081058	0.118493	0.160037	0.285527	0.286113	0.149445	0.181599
	37.2014	14.9093	18.6287	0.062187	0.110598	0.170341	0.317869	0.307872	0.166079	0.193317
	36.8649	15.0226	18.3037	0.047218	0.109034	0.181243	0.35609	0.330362	0.183882	0.207538
	36.5362	15.2648	17.9624	0.035802	0.113136	0.193045	0.400408	0.353207	0.202547	0.224305
	36.2151	15.6317	17.6132	0.027566	0.122187	0.205988	0.450911	0.376073	0.221713	0.243559
	35.9021	16.1195	17.2661	0.022115	0.135392	0.22026	0.507628	0.398766	0.241264	0.265175
	35.5978	16.724	16.9319	0.019042	0.151852	0.235938	0.570626	0.420905	0.261346	0.289136
	35.3034	17.4415	16.6228	0.017942	0.170648	0.252921	0.639705	0.441788	0.282184	0.315473
	35.0203	18.2676	16.3507	0.018445	0.190969	0.271138	0.714272	0.460747	0.304065	0.344206
	34.7501	19.1974	16.1276	0.020219	0.212147	0.290531	0.793141	0.477404	0.3271	0.375165
	34.4944	20.2252	15.9647	0.022976	0.233694	0.310977	0.874372	0.491987	0.35106	0.407889
	34.2548	21.3438	15.8714	0.026464	0.255104	0.332195	0.955275	0.505253	0.375449	0.441699
	34.0327	22.5453	15.856	0.030422	0.27568	0.353794	1.03296	0.517864	0.399708	0.475893
	33.8292	23.8195	15.9235	0.034602	0.294774	0.375236	1.10454	0.530088	0.423536	0.509742
	33.6449	25.155	16.0772	0.038822	0.312004	0.395738	1.16787	0.541902	0.446804	0.542696
	33.4798	26.5389	16.3172	0.042974	0.32734	0.414533	1.22149	0.553316	0.46933	0.574342
	33.3334	27.9565	16.6413	0.047012	0.341057	0.43124	1.2644	0.564505	0.49087	0.604496
	33.2043	29.3924	17.045	0.05088	0.353247	0.445947	1.29536	0.575378	0.51113	0.633149
	33.0908	30.83	17.5218	0.054513	0.363901	0.458651	1.31274	0.585353	0.529831	0.660935
	32.99	32.2524	18.064	0.05782	0.372799	0.4692	1.3155	0.593707	0.546944	0.688949
	32.899	33.6428	18.6627	0.060697	0.379544	0.47759	1.30368	0.599674	0.562786	0.718425
	32.8139	34.9847	19.3089	0.063069	0.383939	0.483797	1.27871	0.602677	0.578199	0.750357
	32.7305	36.2631	19.9934	0.064899	0.385971	0.487582	1.24281	0.602559	0.593939	0.785136
	32.6445	37.4638	20.7073	0.066185	0.385717	0.4887	1.19818	0.599627	0.610514	0.82268
	32.5512	38.5754	21.4423	0.066919	0.383171	0.487093	1.14643	0.594179	0.62812	0.862428
	32.4456	39.5875	22.1907	0.067106	0.378332	0.482944	1.08888	0.586428	0.646659	0.903177
	32.3229	40.4933	22.9457	0.066757	0.371231	0.476416	1.02703	0.576677	0.665702	0.94357
	32.1782	41.2873	23.7008	0.065886	0.361897	0.467299	0.962438	0.565114	0.684669	0.982195
	32.0068	41.9675	24.4503	0.064475	0.350177	0.455153	0.895693	0.55172	0.703459	1.01858
	31.8042	42.5334	25.189	0.062464	0.33571	0.439411	0.826839	0.536281	0.722686	1.0536
	31.5662	42.9872	25.9119	0.059843	0.318455	0.419776	0.75648	0.518222	0.74274	1.08789
	31.2891	43.3326	26.6144	0.056657	0.298667	0.39602	0.685653	0.496867	0.763782	1.12202
	30.9699	43.5749	27.292	0.052988	0.276782	0.368559	0.615471	0.471592	0.785622	1.15646
	30.6059	43.7205	27.9401	0.048989	0.253533	0.338205	0.546744	0.442091	0.807896	1.19098
	30.1954	43.7766	28.5545	0.044799	0.229519	0.30593	0.480381	0.408864	0.830275	1.22444
	29.7373	43.7507	29.1306	0.040548	0.205263	0.272797	0.417561	0.372807	0.85284	1.25483
	29.2314	43.6499	29.6642	0.036383	0.181374	0.239894	0.35923	0.334951	0.875621	1.27967
	28.6781	43.481	30.1509	0.032429	0.158416	0.208082	0.305965	0.296405	0.898119	1.29763
	28.0784	43.25	30.5867	0.028785	0.136841	0.178022	0.258116	0.258259	0.919185	1.30762
	27.4343	42.9617	30.9677	0.02552	0.117017	0.150214	0.215779	0.221517	0.937198	1.3092
	26.748	42.62	31.2901	0.022688	0.099222	0.124973	0.178848	0.187019	0.95054	1.30269
	26.0223	42.2274	31.5507	0.020322	0.083622	0.102457	0.147006	0.155342	0.958308	1.28835
	25.2603	41.7856	31.7466	0.018431	0.070275	0.082711	0.119754	0.126823	0.960552	1.26719
	24.4655	41.2954	31.8753	0.01701	0.05916	0.065678	0.096468	0.101617	0.957423	1.2404
	23.6414	40.7571	31.9344	0.016048	0.05021	0.051213	0.07661	0.079748	0.948847	1.20862
	22.7918	40.1707	31.9223	0.01554	0.043345	0.039128	0.059792	0.06113	0.935136	1.17323
	21.9208	39.5361	31.8373	0.015466	0.038457	0.029212	0.045724	0.045589	0.917137	1.1366
	21.0322	38.8535	31.6781	0.01581	0.035448	0.021254	0.034132	0.032901	0.896864	1.10113
	20.1301	38.1236	31.4436	0.016554	0.034215	0.015059	0.024762	0.022826	0.87652	1.06869
	19.2186	37.3476	31.1326	0.017674	0.034637	0.010446	0.017345	0.015106	0.857502	1.04036
	18.3016	36.5272	30.7443	0.019142	0.036574	0.007236	0.011612	0.009468	0.840375	1.01626
	17.3832	35.6648	30.2778	0.020924	0.03987	0.005272	0.0073	0.005638	0.824933	0.995871
	16.4671	34.7633	29.7323	0.022975	0.044348	0.004405	0.004189	0.003354	0.81047	0.978109
	15.5571	33.8263	29.1071	0.025233	0.049824	0.004498	0.002103	0.002375	0.796159	0.96158
	14.6567	32.8576	28.4019	0.027616	0.0561	0.005427	0.000889	0.002478	0.781529	0.944789
	13.7688	31.8613	27.6163	0.030035	0.062992	0.007075	0.000415	0.00346	0.766635	0.926852
	12.8963	30.8421	26.7506	0.032395	0.070309	0.009341	0.000561	0.005139	0.751559	0.907451
	12.0414	29.8044	25.8054	0.034584	0.077819	0.012132	0.001218	0.007349	0.735944	0.886253
	11.206	28.753	24.7819	0.036478	0.085238	0.01536	0.002287	0.009933	0.719161	0.862615
	10.3916	27.6926	23.6817	0.037996	0.092294	0.01894	0.003677	0.012755	0.700711	0.835965
	9.59892	26.628	22.5075	0.039159	0.098838	0.022788	0.005305	0.015705	0.680197	0.805782
	8.82861	25.564	21.2624	0.040057	0.104829	0.026802	0.007099	0.018672	0.657024	0.771362
	8.08084	24.5055	19.9504	0.040758	0.110189	0.030874	0.008993	0.02154	0.630854	0.731856
	7.3556	23.4574	18.5764	0.041296	0.114798	0.0349	0.010931	0.024227	0.601874	0.686406
	6.65278	22.4249	17.1458	0.04169	0.118523	0.038802	0.01287	0.026686	0.570354	0.635327
	5.97226	21.4134	15.665	0.041923	0.121233	0.042486	0.014766	0.02888	0.53667	0.580402
	5.31412	20.4287	14.1408	0.041966	0.122959	0.045854	0.016576	0.030803	0.501323	0.523647
	4.67859	19.4767	12.5806	0.041803	0.123811	0.048785	0.018255	0.032451	0.464807	0.466786
	4.06635	18.5642	10.9925	0.041463	0.123979	0.051156	0.019774	0.033802	0.427427	0.411099
	3.47845	17.6979	9.38464	0.040979	0.123675	0.052878	0.021118	0.03483	0.389441	0.357497
	2.91638	16.8853	7.76572	0.040377	0.123041	0.05391	0.022287	0.035526	0.350996	0.306604
	2.38218	16.1344	6.14453	0.039689	0.122164	0.054265	0.023288	0.035894	0.312218	0.258935
	1.87819	15.4531	4.52991	0.038923	0.12105	0.053975	0.024121	0.035935	0.273475	0.215087
	1.40728	14.8499	2.93073	0.038071	0.119662	0.05312	0.024788	0.035676	0.235652	0.175549
	0.972446	14.3333	1.35578	0.037147	0.118021	0.051791	0.025299	0.035164	0.199652	0.140615
	0.576937	13.9115	-0.186433	0.036167	0.116196	0.050096	0.025663	0.034459	0.166186	0.110382
	0.223976	13.5926	-1.68757	0.035145	0.114249	0.048151	0.025908	0.033625	0.13573	0.084773
	-0.083429	13.3843	-3.13985	0.034073	0.112155	0.046087	0.026046	0.032711	0.10856	0.063593
	-0.342443	13.2936	-4.53575	0.032926	0.109811	0.044058	0.026078	0.031767	0.084796	0.046565
	-0.550919	13.3265	-5.86849	0.031667	0.107045	0.042254	0.025994	0.030827	0.064432	0.033348
	-0.707069	13.4885	-7.13168	0.030264	0.103693	0.04084	0.025768	0.029904	0.047357	0.023569
	-0.810113	13.7834	-8.31986	0.028695	0.099623	0.039952	0.025368	0.028995	0.033379	0.016829
	-0.859856	14.2144	-9.42812	0.026965	0.094842	0.039701	0.024773	0.028088	0.02225	0.012717
	-0.8572	14.7825	-10.4528	0.025112	0.089464	0.040189	0.023985	0.027158	0.013693	0.010827
	-0.803858	15.4879	-11.3913	0.02319	0.083659	0.041513	0.023039	0.026193	0.007403	0.010774
	-0.702564	16.328	-12.2426	0.021258	0.077677	0.043746	0.021999	0.025204	0.003074	0.012207
	-0.557047	17.2982	-13.0079	0.019375	0.071769	0.046969	0.020944	0.024222	0.0004	0.014812
	-0.371841	18.3913	-13.6905	0.017602	0.066203	0.051247	0.019946	0.02331	0.000906	0.018287
	-0.152521	19.5969	-14.2971	0.015995	0.061247	0.056624	0.019063	0.022532	0.001106	0.022379
	0.094635	20.9006	-14.837	0.014598	0.057129	0.063132	0.018338	0.021954	0.000433	0.026852
	0.362149	22.2812	-15.3251	0.013442	0.054037	0.070746	0.017796	0.021624	0.000895	0.031474
	0.642407	23.7169	-15.7767	0.012552	0.052133	0.079388	0.017444	0.021578	0.002679	0.036041
	0.927795	25.1857	-16.2071	0.011952	0.051531	0.088919	0.017272	0.021832	0.004762	0.040417

## Sheet: Sheet2
Subject #	2	Control	Female
	Joint Angles [deg]			EMG - filtered and normalised to max isometric trial
	HipFlexion	KneeFlexion	AnkleDorsiflexion	Semimem	BicepsFemoris	RectusFemoris	Vasmed	Vaslat	medGastroc	latGastroc
	44.9501	11.938	18.3253	0.068776	0.043994	0.111472	0.317186	0.400818	0.330645	0.229126
	44.7959	11.9137	18.0944	0.064948	0.040787	0.119918	0.352779	0.429752	0.33416	0.235735
	44.6304	11.9401	17.8185	0.061696	0.038239	0.129084	0.391262	0.459319	0.339317	0.243363
	44.4555	12.0183	17.5012	0.059085	0.03636	0.139	0.432667	0.489254	0.346396	0.25202
	44.2731	12.1496	17.146	0.057162	0.035148	0.149698	0.476938	0.519175	0.355607	0.261711
	44.085	12.3351	16.7563	0.055952	0.034586	0.161202	0.523902	0.548697	0.36717	0.272422
	43.8931	12.5759	16.3357	0.055468	0.034654	0.173515	0.57324	0.577565	0.38126	0.284089
	43.6993	12.8733	15.8875	0.055705	0.035326	0.18661	0.624487	0.605603	0.397987	0.296614
	43.5055	13.2283	15.4155	0.056645	0.036578	0.200432	0.676999	0.63268	0.4174	0.309867
	43.314	13.6426	14.925	0.058268	0.038371	0.214894	0.729929	0.658787	0.439415	0.323658
	43.1273	14.1178	14.4227	0.060546	0.040665	0.229897	0.782245	0.684088	0.463805	0.337796
	42.9481	14.6556	13.9154	0.063448	0.043418	0.245377	0.832676	0.708794	0.490319	0.352168
	42.7789	15.2575	13.4107	0.066923	0.046599	0.261283	0.879763	0.733161	0.518706	0.366767
	42.6222	15.9248	12.9169	0.070906	0.050184	0.277516	0.921895	0.7575	0.548637	0.38163
	42.4803	16.6584	12.4422	0.075307	0.054165	0.293951	0.957467	0.781944	0.579643	0.396822
	42.3549	17.4583	11.995	0.080026	0.058536	0.310452	0.985014	0.806475	0.611159	0.412436
	42.2479	18.3242	11.5837	0.084951	0.063277	0.326865	1.00347	0.830907	0.642642	0.428651
	42.1605	19.2547	11.2162	0.089952	0.068347	0.342942	1.0127	0.854895	0.673582	0.445707
	42.0931	20.247	10.8994	0.09489	0.07368	0.358342	1.01315	0.877993	0.703565	0.463853
	42.046	21.2979	10.6402	0.099601	0.079203	0.372738	1.00576	0.899719	0.732258	0.483352
	42.0189	22.4025	10.4437	0.103901	0.084818	0.38575	0.991612	0.919681	0.759367	0.504564
	42.0103	23.5544	10.3138	0.107598	0.090416	0.396984	0.971586	0.937395	0.784781	0.527893
	42.0189	24.7471	10.254	0.110525	0.095888	0.406201	0.946498	0.952577	0.808534	0.553719
	42.0425	25.9722	10.2654	0.112538	0.101134	0.413198	0.917249	0.965036	0.83098	0.582421
	42.0781	27.2206	10.3481	0.113587	0.106082	0.41789	0.884743	0.974541	0.852478	0.61423
	42.1227	28.4829	10.5015	0.113697	0.110701	0.420407	0.849862	0.981173	0.873197	0.649201
	42.1727	29.7492	10.7231	0.112965	0.115027	0.420949	0.813378	0.985102	0.893269	0.687227
	42.2241	31.009	11.0095	0.111534	0.119111	0.419681	0.775941	0.98649	0.912771	0.728087
	42.2729	32.2524	11.357	0.109556	0.122983	0.416668	0.738075	0.985331	0.931668	0.771443
	42.3146	33.4698	11.7607	0.107153	0.126662	0.41191	0.700168	0.981558	0.94984	0.816795
	42.3448	34.6517	12.2152	0.104425	0.130148	0.405354	0.662559	0.974904	0.967182	0.863542
	42.3592	35.79	12.7152	0.101446	0.133424	0.397004	0.625565	0.964847	0.983619	0.91104
	42.3534	36.8773	13.2551	0.098299	0.136447	0.386911	0.589339	0.951004	0.99907	0.958544
	42.3232	37.9068	13.8291	0.095071	0.139154	0.375148	0.55393	0.933129	1.0133	1.00518
	42.2646	38.8734	14.4317	0.091837	0.141514	0.361865	0.519502	0.910843	1.02594	1.05008
	42.1739	39.7729	15.0576	0.08866	0.143545	0.347322	0.486222	0.88398	1.03655	1.09239
	42.0478	40.6019	15.7014	0.085588	0.145265	0.331816	0.454162	0.852691	1.04486	1.13111
	41.8835	41.3584	16.3581	0.082658	0.146704	0.315626	0.423349	0.817133	1.05064	1.1653
	41.6784	42.0413	17.023	0.079898	0.147889	0.299025	0.393816	0.777572	1.05394	1.19429
	41.4305	42.6499	17.6913	0.077326	0.148828	0.282288	0.365713	0.734756	1.0551	1.21762
	41.1387	43.1848	18.3586	0.074944	0.149524	0.265642	0.339233	0.689636	1.05438	1.23488
	40.802	43.6469	19.0203	0.07274	0.149939	0.249373	0.314554	0.64319	1.05195	1.24577
	40.4202	44.0377	19.6723	0.070693	0.149981	0.233795	0.291823	0.596442	1.04785	1.25022
	39.9937	44.3588	20.3102	0.068766	0.14954	0.21915	0.271086	0.550315	1.04195	1.24842
	39.5234	44.6125	20.9296	0.066922	0.148548	0.205589	0.252283	0.505574	1.03384	1.24064
	39.0108	44.8008	21.5265	0.065129	0.146956	0.193185	0.235283	0.462785	1.02323	1.22716
	38.4579	44.926	22.0964	0.063354	0.144708	0.181952	0.219913	0.422312	1.01018	1.20836
	37.867	44.9903	22.6351	0.061593	0.141761	0.171846	0.205974	0.384318	0.994943	1.1846
	37.2408	44.9958	23.1383	0.059838	0.138095	0.16278	0.193238	0.348792	0.977632	1.15613
	36.5825	44.9443	23.6019	0.058074	0.133691	0.154637	0.181448	0.315568	0.958212	1.12311
	35.8952	44.8376	24.0214	0.056277	0.128576	0.147273	0.170381	0.28441	0.936595	1.08568
	35.1821	44.6772	24.3928	0.054434	0.122803	0.140521	0.15985	0.255125	0.912673	1.04427
	34.4466	44.4643	24.7121	0.052557	0.116457	0.134241	0.149706	0.227545	0.886297	0.999566
	33.6921	44.1999	24.9754	0.050662	0.109662	0.128348	0.139876	0.201593	0.857317	0.952128
	32.9213	43.8849	25.179	0.048776	0.102548	0.122788	0.130315	0.177338	0.825661	0.90231
	32.1373	43.5197	25.3195	0.046947	0.095283	0.11757	0.120989	0.154837	0.791314	0.850354
	31.3427	43.1048	25.3937	0.045231	0.088032	0.112715	0.111924	0.134125	0.754411	0.796424
	30.5395	42.6407	25.3989	0.043676	0.080943	0.108208	0.103157	0.115244	0.715169	0.740819
	29.7298	42.1275	25.3326	0.042338	0.074154	0.104018	0.094749	0.09823	0.674031	0.684223
	28.915	41.5656	25.1926	0.041267	0.067781	0.100125	0.08679	0.083087	0.631502	0.627392
	28.0964	40.9554	24.9775	0.040502	0.061911	0.096496	0.079364	0.069781	0.588202	0.570997
	27.2748	40.2975	24.6857	0.04007	0.056603	0.093098	0.072563	0.058242	0.544836	0.515745
	26.4507	39.5927	24.3167	0.039982	0.051892	0.089921	0.066468	0.048375	0.502031	0.462311
	25.6245	38.8421	23.87	0.040243	0.047792	0.086965	0.061148	0.040061	0.460252	0.411264
	24.7963	38.047	23.3457	0.040837	0.0443	0.08421	0.056674	0.033179	0.419899	0.363055
	23.9662	37.2091	22.7445	0.041739	0.041399	0.081639	0.053102	0.027594	0.381286	0.318035
	23.134	36.3307	22.0673	0.042911	0.039061	0.079233	0.050464	0.023173	0.344695	0.276475
	22.2997	35.4142	21.3155	0.044301	0.037244	0.076969	0.048772	0.019777	0.310332	0.238536
	21.4635	34.4628	20.4913	0.045844	0.0359	0.074807	0.048025	0.017268	0.278274	0.204277
	20.6253	33.4798	19.5969	0.047463	0.034965	0.072683	0.048198	0.0155	0.248531	0.173671
	19.7856	32.4691	18.6354	0.049073	0.034368	0.070523	0.049255	0.014333	0.221127	0.146626
	18.945	31.4352	17.6102	0.05059	0.034034	0.068283	0.051142	0.01364	0.19607	0.122987
	18.1042	30.3827	16.525	0.051956	0.033886	0.065951	0.053783	0.013316	0.1733	0.102559
	17.2645	29.3168	15.3842	0.053127	0.033847	0.063517	0.057088	0.013262	0.152726	0.085115
	16.4273	28.2431	14.1928	0.054088	0.033852	0.060995	0.060944	0.013397	0.134283	0.070411
	15.5942	27.1672	12.9556	0.054847	0.033846	0.058439	0.065216	0.013673	0.117907	0.058194
	14.7674	26.0954	11.6786	0.055402	0.033789	0.055913	0.069751	0.014059	0.103491	0.048215
	13.9494	25.0339	10.3677	0.055755	0.033641	0.053459	0.074371	0.01453	0.09089	0.040227
	13.1426	23.9891	9.02918	0.055925	0.033381	0.051117	0.07887	0.015066	0.079956	0.034009
	12.35	22.9676	7.66983	0.055957	0.033018	0.048919	0.083022	0.015657	0.070565	0.029353
	11.5746	21.9758	6.29659	0.055883	0.032557	0.046898	0.086586	0.016293	0.062574	0.02605
	10.8198	21.0202	4.91658	0.055718	0.032006	0.04507	0.089319	0.016973	0.055826	0.023893
	10.0888	20.1071	3.53723	0.055463	0.031371	0.043442	0.09099	0.017685	0.050172	0.022683
	9.385	19.2428	2.16595	0.055146	0.030673	0.042007	0.091462	0.018418	0.045449	0.022228
	8.71181	18.4328	0.810054	0.0548	0.029929	0.040749	0.090766	0.019157	0.041497	0.022343
	8.07242	17.6826	-0.523207	0.054455	0.029162	0.039647	0.088993	0.019886	0.038156	0.022859
	7.46998	16.9972	-1.82675	0.054143	0.028394	0.038674	0.086296	0.020586	0.035294	0.023654
	6.90702	16.3805	-3.09439	0.053889	0.027643	0.037802	0.082849	0.021245	0.032825	0.02465
	6.3859	15.836	-4.32029	0.053703	0.026918	0.036999	0.078817	0.02185	0.030704	0.025813
	5.90848	15.3664	-5.49935	0.053584	0.026232	0.036225	0.074357	0.02239	0.028914	0.027132
	5.47533	14.9722	-6.62869	0.053522	0.0256	0.035434	0.069627	0.022845	0.027443	0.028589
	5.08675	14.6536	-7.70585	0.053518	0.025049	0.034597	0.064767	0.023202	0.02627	0.03016
	4.7419	14.4088	-8.73032	0.053582	0.024607	0.033705	0.059895	0.023467	0.025372	0.031825
	4.43823	14.2336	-9.7046	0.053728	0.024295	0.032764	0.055108	0.023651	0.024733	0.033569
	4.17291	14.1231	-10.6316	0.053983	0.024136	0.031795	0.050487	0.023775	0.024351	0.035387
	3.94091	14.0689	-11.518	0.054382	0.024145	0.03083	0.046093	0.023871	0.024212	0.037278
	3.73534	14.0595	-12.3732	0.054959	0.024336	0.029903	0.041979	0.023974	0.024305	0.039234
	3.54921	14.0834	-13.207	0.055731	0.024716	0.029032	0.03818	0.024116	0.024618	0.041245
	3.37556	14.1289	-14.0291	0.056704	0.025293	0.028233	0.034722	0.024326	0.025131	0.043304
	3.20742	14.1844	-14.8492	0.057885	0.026076	0.027513	0.031612	0.024631	0.025823	0.045403

## Sheet: Sheet3
Subject #	4	Control	Male
	Joint Angles [deg]			EMG - filtered and normalised to max isometric trial
	HipFlexion	KneeFlexion	AnkleDorsiflexion	Semimem	BicepsFemoris	RectusFemoris	Vasmed	Vaslat	medGastroc	latGastroc
	44.8672	14.1752	15.1937	0.029545	0.094837	0.031684	0.046955	0.16237	0.01694	0.035387
	44.74	14.164	15.0442	0.028211	0.098246	0.031345	0.0488	0.169482	0.016898	0.034498
	44.6115	14.2505	14.8488	0.027604	0.101757	0.031253	0.051372	0.178257	0.016914	0.033561
	44.484	14.434	14.611	0.027702	0.105332	0.031507	0.054772	0.188771	0.017001	0.032619
	44.36	14.7138	14.3343	0.028472	0.108942	0.032202	0.05908	0.200948	0.01716	0.031724
	44.2416	15.0892	14.0226	0.029877	0.112573	0.033415	0.064362	0.214565	0.01739	0.030917
	44.1313	15.5595	13.6793	0.031872	0.116256	0.035207	0.070688	0.229305	0.017715	0.030235
	44.0316	16.1243	13.3096	0.034395	0.120045	0.037629	0.078133	0.244938	0.018206	0.029721
	43.9452	16.7828	12.9219	0.03737	0.12404	0.04071	0.086751	0.261405	0.018945	0.029413
	43.8749	17.5345	12.5256	0.040717	0.128326	0.044448	0.096551	0.278719	0.020029	0.029374
	43.8233	18.3787	12.1323	0.044355	0.132917	0.048814	0.1075	0.29688	0.021555	0.029701
	43.7931	19.3145	11.7542	0.048191	0.137764	0.05377	0.119555	0.315989	0.023634	0.030539
	43.7862	20.3403	11.4045	0.052109	0.142805	0.059261	0.13268	0.336454	0.026376	0.032061
	43.8044	21.4538	11.0968	0.055967	0.147931	0.0652	0.146864	0.358656	0.029891	0.034434
	43.8487	22.6517	10.8439	0.059584	0.153007	0.071481	0.162039	0.382924	0.03428	0.037813
	43.9191	23.929	10.6576	0.062757	0.157882	0.07798	0.178046	0.409445	0.039633	0.042347
	44.0154	25.2802	10.5484	0.065298	0.162441	0.084577	0.194701	0.438143	0.046023	0.048164
	44.1357	26.697	10.5235	0.067074	0.166631	0.091162	0.21189	0.468697	0.05349	0.055375
	44.2777	28.1709	10.5888	0.068014	0.170538	0.097651	0.229617	0.500703	0.06204	0.064076
	44.4379	29.6911	10.7462	0.068105	0.174275	0.103971	0.247958	0.533736	0.071641	0.074344
	44.6119	31.2461	10.9957	0.067396	0.177925	0.110011	0.26686	0.567064	0.082209	0.086206
	44.7949	32.8237	11.3345	0.066007	0.181666	0.115619	0.286215	0.599617	0.093616	0.099655
	44.981	34.4109	11.7574	0.064088	0.185734	0.120587	0.305973	0.630124	0.105676	0.114632
	45.1645	35.9948	12.2579	0.061796	0.190323	0.124657	0.326065	0.65727	0.118136	0.131025
	45.339	37.5628	12.8282	0.059315	0.195488	0.127686	0.346476	0.680062	0.130667	0.148638
	45.4984	39.1027	13.4597	0.056809	0.201204	0.129792	0.367194	0.698111	0.142862	0.16719
	45.637	40.6038	14.1441	0.054415	0.207513	0.131185	0.388181	0.711437	0.154286	0.186296
	45.7492	42.0557	14.8726	0.052222	0.214567	0.132003	0.409305	0.720306	0.164665	0.205583
	45.8304	43.45	15.6374	0.050273	0.222477	0.132337	0.430315	0.725073	0.173937	0.224774
	45.8765	44.7793	16.4308	0.048585	0.231344	0.132252	0.450916	0.725877	0.182284	0.243557
	45.8844	46.0376	17.2458	0.047152	0.241283	0.131857	0.470792	0.722716	0.18996	0.26159
	45.8518	47.2206	18.0762	0.045961	0.252446	0.131275	0.489684	0.715723	0.197126	0.278446
	45.7771	48.325	18.916	0.044976	0.264962	0.130576	0.507337	0.705276	0.203923	0.293664
	45.66	49.3489	19.7598	0.044144	0.278941	0.129838	0.523277	0.692009	0.210513	0.306999
	45.5005	50.2915	20.6026	0.043391	0.294421	0.129076	0.537033	0.676575	0.217029	0.318607
	45.2997	51.1529	21.4397	0.042634	0.311227	0.128234	0.547959	0.659542	0.223569	0.328925
	45.0588	51.9341	22.2668	0.041845	0.32901	0.127189	0.554986	0.641169	0.230319	0.338565
	44.7798	52.6366	23.0796	0.041032	0.347421	0.125767	0.556831	0.621194	0.237654	0.348049
	44.465	53.2624	23.8741	0.040208	0.36609	0.123761	0.552737	0.599102	0.245954	0.357843
	44.1169	53.8141	24.6463	0.039403	0.384789	0.121071	0.542722	0.574645	0.255498	0.368321
	43.7382	54.2941	25.3926	0.03869	0.403701	0.117757	0.527701	0.548341	0.266411	0.379644
	43.3314	54.7051	26.109	0.038155	0.423358	0.11391	0.508824	0.521137	0.278703	0.39176
	42.8991	55.0498	26.7921	0.037883	0.444314	0.109553	0.486903	0.493666	0.292337	0.404548
	42.4438	55.3308	27.4382	0.037937	0.467017	0.104671	0.462419	0.466255	0.307207	0.417851
	41.9678	55.5502	28.044	0.03835	0.491647	0.099214	0.435986	0.439119	0.323139	0.431566
	41.4731	55.7103	28.6065	0.039134	0.518117	0.093171	0.408233	0.412383	0.339991	0.4458
	40.9615	55.8128	29.1227	0.040318	0.546281	0.086677	0.379536	0.386122	0.357632	0.460758
	40.4345	55.8593	29.59	0.041943	0.575724	0.079923	0.35031	0.360274	0.376129	0.476386
	39.8933	55.8511	30.0062	0.044045	0.605614	0.073065	0.320864	0.334579	0.395634	0.492312
	39.3387	55.7895	30.3693	0.046639	0.634842	0.066227	0.291438	0.308825	0.41617	0.507975
	38.7716	55.6752	30.6778	0.049733	0.661924	0.059504	0.262395	0.282895	0.437536	0.5227
	38.1923	55.5091	30.9302	0.053315	0.684985	0.052958	0.234138	0.256814	0.459326	0.535758
	37.6009	55.2919	31.1257	0.057384	0.702124	0.04667	0.206982	0.230821	0.481017	0.546858
	36.9976	55.0243	31.2632	0.061966	0.712029	0.040734	0.1811	0.205352	0.502153	0.556141
	36.382	54.7068	31.342	0.067133	0.714572	0.035226	0.156572	0.180821	0.522416	0.563716
	35.7539	54.3401	31.3616	0.07299	0.710987	0.030193	0.133516	0.157657	0.541443	0.569847
	35.1129	53.9249	31.3213	0.079656	0.702669	0.025657	0.112121	0.136171	0.558693	0.574882
	34.4585	53.462	31.2204	0.087215	0.690794	0.021624	0.092566	0.116534	0.573614	0.578924
	33.7903	52.9522	31.0583	0.095694	0.676527	0.018084	0.074959	0.098827	0.585645	0.581672
	33.1077	52.3963	30.8341	0.105081	0.661029	0.015022	0.059347	0.083095	0.594064	0.582587
	32.4103	51.7954	30.547	0.115331	0.645073	0.012416	0.045715	0.06936	0.598316	0.580967
	31.6976	51.1504	30.1961	0.126344	0.628897	0.01024	0.034001	0.057583	0.597897	0.576014
	30.9694	50.4625	29.7805	0.137938	0.612485	0.008462	0.024103	0.047664	0.592466	0.566989
	30.2255	49.7329	29.2991	0.149845	0.595726	0.007045	0.015883	0.039458	0.58202	0.55345
	29.4658	48.9631	28.7513	0.161723	0.57855	0.005952	0.009195	0.032798	0.566571	0.535692
	28.6905	48.1547	28.1361	0.173219	0.560947	0.005145	0.003877	0.027504	0.546106	0.514239
	27.9	47.3094	27.4532	0.184074	0.542712	0.004586	0.000239	0.023387	0.52082	0.489687
	27.0952	46.4292	26.7021	0.194043	0.523417	0.004238	0.003292	0.020271	0.491074	0.462856
	26.2767	45.5165	25.8828	0.202789	0.502601	0.004069	0.00546	0.017988	0.457401	0.434649
	25.4461	44.5738	24.9956	0.210041	0.479873	0.004046	0.006875	0.01637	0.420637	0.406026
	24.6048	43.6041	24.0412	0.215683	0.455004	0.00414	0.007669	0.015261	0.381822	0.377918
	23.7548	42.6106	23.0206	0.219738	0.428057	0.004323	0.007961	0.014535	0.34194	0.351012
	22.8983	41.5969	21.9352	0.22227	0.399311	0.004573	0.00786	0.014098	0.301908	0.325816
	22.0378	40.5669	20.7868	0.223274	0.369116	0.004868	0.007461	0.013866	0.262739	0.302728
	21.176	39.5247	19.5779	0.222666	0.337816	0.00519	0.006846	0.013766	0.225349	0.281954
	20.3159	38.4749	18.311	0.220424	0.30582	0.005523	0.006088	0.013746	0.19042	0.263507
	19.4604	37.422	16.9894	0.216637	0.273796	0.005855	0.00524	0.013771	0.158408	0.247267
	18.6128	36.371	15.6169	0.211347	0.242334	0.006174	0.004349	0.01381	0.129578	0.23298
	17.7763	35.3268	14.1978	0.204539	0.211918	0.006471	0.00345	0.013845	0.104039	0.22037
	16.9539	34.2946	12.7373	0.196169	0.182986	0.006743	0.00257	0.013853	0.081777	0.20915
	16.1487	33.2797	11.2411	0.186333	0.155891	0.006985	0.001729	0.013805	0.062678	0.199097
	15.3636	32.2875	9.71598	0.175321	0.130899	0.007196	0.00094	0.013667	0.04655	0.190066
	14.6012	31.3234	8.16939	0.163436	0.108182	0.007378	0.000213	0.013425	0.033157	0.181875
	13.864	30.3931	6.61013	0.150905	0.087832	0.007533	0.000445	0.013079	0.02224	0.174291
	13.1542	29.5022	5.04744	0.137893	0.069865	0.007666	0.001035	0.012655	0.013541	0.167059
	12.4735	28.6565	3.49184	0.124599	0.054239	0.007781	0.00156	0.012183	0.006806	0.159919
	11.8236	27.8618	1.95429	0.111286	0.040855	0.00788	0.002023	0.011688	0.001768	0.152753
	11.2055	27.124	0.446162	0.098249	0.029585	0.007963	0.002427	0.011194	0.001829	0.145624
	10.62	26.4486	-1.02093	0.085746	0.020275	0.008034	0.002778	0.010724	0.004235	0.138661
	10.0675	25.8408	-2.43603	0.073985	0.012751	0.008096	0.003083	0.01029	0.005678	0.131994
	9.54775	25.3051	-3.78916	0.063122	0.006824	0.008157	0.003348	0.009901	0.006369	0.125783
	9.06021	24.8453	-5.07156	0.053261	0.002307	0.008216	0.00358	0.009565	0.006494	0.120224
	8.60332	24.4628	-6.27803	0.04445	0.000992	0.008278	0.003789	0.00928	0.006194	0.115509
	8.17519	24.158	-7.40477	0.036701	0.003259	0.00834	0.003979	0.009043	0.005575	0.111786
	7.77272	23.9276	-8.45348	0.029983	0.004657	0.008402	0.004156	0.008847	0.004723	0.109129
	7.39227	23.7665	-9.42845	0.024238	0.005351	0.008457	0.004323	0.008678	0.003705	0.107528
	7.02913	23.6646	-10.3397	0.019378	0.005487	0.008506	0.004479	0.008524	0.002573	0.106908
	6.6777	23.6073	-11.2023	0.015301	0.005197	0.008543	0.004626	0.008373	0.001367	0.107143
	6.33234	23.5799	-12.0314	0.011907	0.004592	0.008569	0.00476	0.008216	0.000112	0.10808
	5.9874	23.5677	-12.8424	0.009107	0.003762	0.008579	0.004877	0.008048	0.001123	0.109554

## Sheet: Sheet7
Subject #	7	Control	Male
	Joint Angles [deg]			EMG - filtered and normalised to max isometric trial
	HipFlexion	KneeFlexion	AnkleDorsiflexion	Semimem	BicepsFemoris	RectusFemoris	Vasmed	Vaslat	medGastroc	latGastroc
	37.4615	11.9959	18.6866	0.035322	0.006043	0.140498	0.161658	0.292957	0.033792	0.026128
	37.3787	12.0991	18.6403	0.031405	0.011123	0.148535	0.164957	0.295501	0.036206	0.027833
	37.3152	12.3017	18.5593	0.02822	0.017858	0.156521	0.168719	0.296378	0.038787	0.029872
	37.2704	12.6014	18.4457	0.025798	0.026292	0.164462	0.173096	0.296003	0.041521	0.032255
	37.2436	12.9961	18.3017	0.024168	0.036465	0.172334	0.178161	0.294941	0.044402	0.03499
	37.2341	13.4833	18.1292	0.023359	0.048403	0.180107	0.18398	0.293752	0.047429	0.038086
	37.2411	14.061	17.9305	0.023397	0.062115	0.187749	0.190676	0.292921	0.050607	0.041557
	37.2641	14.7268	17.7077	0.024311	0.077597	0.195264	0.19838	0.292838	0.053933	0.04541
	37.3019	15.478	17.4648	0.026123	0.094828	0.202679	0.20725	0.293755	0.057426	0.049661
	37.3535	16.3115	17.2074	0.028864	0.113743	0.210032	0.217503	0.295836	0.061131	0.054342
	37.4176	17.224	16.9417	0.032561	0.134232	0.217364	0.22935	0.299207	0.065088	0.059527
	37.4926	18.2116	16.6753	0.037223	0.156137	0.224783	0.242928	0.303927	0.069357	0.065318
	37.5767	19.2702	16.4161	0.042844	0.179261	0.232403	0.258282	0.309971	0.074075	0.071823
	37.668	20.3951	16.1727	0.049398	0.203362	0.240253	0.27538	0.317294	0.0794	0.079135
	37.7641	21.5806	15.9539	0.056833	0.2281	0.248286	0.294085	0.325778	0.085506	0.087344
	37.8627	22.8208	15.7683	0.06507	0.253024	0.256404	0.314112	0.335184	0.09261	0.096571
	37.9608	24.1084	15.6238	0.074021	0.277702	0.264518	0.335041	0.345166	0.100905	0.106938
	38.0555	25.4357	15.528	0.083587	0.301882	0.272611	0.356324	0.355298	0.110556	0.118541
	38.1437	26.7942	15.4869	0.09364	0.325409	0.280723	0.377325	0.365163	0.12169	0.131438
	38.2219	28.1742	15.5052	0.104058	0.348399	0.288886	0.397273	0.374446	0.134388	0.145702
	38.2868	29.566	15.5867	0.114726	0.37119	0.297141	0.415429	0.382801	0.148726	0.161392
	38.335	30.9591	15.7328	0.125487	0.393972	0.30553	0.431139	0.389933	0.164751	0.178503
	38.3629	32.3428	15.9442	0.136158	0.416789	0.314061	0.443861	0.39569	0.182475	0.196932
	38.3675	33.7063	16.2196	0.146508	0.439681	0.322613	0.453187	0.400004	0.201838	0.216479
	38.3457	35.0391	16.5563	0.156245	0.462789	0.330976	0.458723	0.402796	0.22272	0.236879
	38.2946	36.3309	16.9511	0.165006	0.486268	0.338878	0.46019	0.40392	0.244986	0.257772
	38.2122	37.5725	17.3989	0.172397	0.51025	0.346029	0.457603	0.403171	0.268474	0.278775
	38.0962	38.7549	17.8946	0.177985	0.534736	0.352159	0.451258	0.400408	0.292967	0.299549
	37.9452	39.8706	18.4322	0.18138	0.559806	0.357002	0.441397	0.395487	0.318172	0.319802
	37.7583	40.9134	19.0053	0.182486	0.585556	0.360251	0.428311	0.388488	0.343771	0.33927
	37.5347	41.8776	19.6074	0.181598	0.612008	0.361624	0.412537	0.379714	0.369514	0.357698
	37.2746	42.7597	20.232	0.179216	0.639085	0.360912	0.394714	0.369505	0.395122	0.374955
	36.9782	43.557	20.8725	0.175854	0.666572	0.357915	0.375419	0.358148	0.420187	0.391072
	36.6463	44.2679	21.5228	0.171968	0.693939	0.352425	0.355147	0.345906	0.444244	0.406122
	36.28	44.8927	22.1767	0.167936	0.720395	0.34434	0.334421	0.332994	0.46678	0.420287
	35.8808	45.432	22.8285	0.164063	0.745322	0.333678	0.313752	0.319643	0.48726	0.433785
	35.4502	45.8878	23.4728	0.16058	0.768243	0.320565	0.293534	0.306118	0.505282	0.44675
	34.9902	46.2628	24.1046	0.157638	0.788621	0.305266	0.274038	0.292591	0.520543	0.459182
	34.5024	46.5602	24.7192	0.155315	0.80576	0.288159	0.255393	0.279196	0.532792	0.471134
	33.9889	46.7837	25.3123	0.153652	0.819072	0.269619	0.237641	0.265989	0.54178	0.482814
	33.4516	46.9372	25.8798	0.152661	0.828137	0.250056	0.220868	0.25292	0.547414	0.494294
	32.8923	47.0248	26.418	0.152354	0.832939	0.229879	0.205178	0.239856	0.550161	0.505458
	32.3128	47.0505	26.9236	0.15273	0.833736	0.209549	0.190647	0.226639	0.550633	0.516126
	31.7146	47.0182	27.3933	0.153751	0.830503	0.18951	0.177261	0.2133	0.549357	0.526028
	31.0995	46.9314	27.8241	0.155356	0.823239	0.170113	0.16496	0.199994	0.546752	0.534715
	30.4689	46.7937	28.2132	0.157429	0.812135	0.151617	0.153648	0.186841	0.543092	0.541607
	29.8241	46.608	28.5582	0.159844	0.797432	0.13419	0.143154	0.173938	0.53857	0.546231
	29.1666	46.3771	28.8563	0.162467	0.779475	0.117953	0.133266	0.161369	0.533265	0.548228
	28.4975	46.1034	29.1054	0.165183	0.758541	0.102994	0.123701	0.149181	0.527263	0.547635
	27.8184	45.7893	29.3032	0.167857	0.734897	0.089356	0.114203	0.137407	0.520791	0.544938
	27.1304	45.4366	29.4476	0.170409	0.708925	0.077043	0.104657	0.126013	0.514012	0.540656
	26.435	45.0475	29.5367	0.172817	0.68093	0.066026	0.095113	0.114903	0.506914	0.53515
	25.7336	44.6236	29.5685	0.175009	0.651287	0.056251	0.085684	0.103995	0.499376	0.528635
	25.0276	44.1667	29.5416	0.176879	0.620573	0.04765	0.07649	0.093345	0.491229	0.521215
	24.3187	43.6787	29.4543	0.178343	0.589595	0.040142	0.067665	0.0831	0.482233	0.51298
	23.6084	43.1614	29.3053	0.179252	0.559308	0.033647	0.059316	0.073399	0.472079	0.503986
	22.8983	42.6166	29.0936	0.179393	0.530625	0.028094	0.051523	0.06434	0.460444	0.494297
	22.19	42.0465	28.8182	0.178525	0.504263	0.02341	0.044342	0.055988	0.447062	0.483937
	21.485	41.4528	28.4786	0.176529	0.480655	0.019516	0.0378	0.048384	0.431689	0.472863
	20.785	40.8379	28.0744	0.173417	0.459979	0.016329	0.031904	0.041543	0.414107	0.460992
	20.0914	40.2036	27.6052	0.169305	0.442189	0.01377	0.026643	0.035458	0.394225	0.448184
	19.4054	39.5521	27.0715	0.164423	0.427074	0.011763	0.021998	0.030112	0.372224	0.434361
	18.7283	38.8854	26.4734	0.158992	0.414341	0.010236	0.017947	0.025481	0.348521	0.419533
	18.0612	38.2054	25.8115	0.15322	0.403564	0.009128	0.014458	0.021533	0.323683	0.40362
	17.4049	37.5141	25.0869	0.14725	0.394204	0.008389	0.0115	0.018233	0.298205	0.386393
	16.7602	36.8132	24.3003	0.141184	0.38568	0.007974	0.009032	0.015538	0.272478	0.3676
	16.1276	36.1043	23.4533	0.135119	0.377543	0.007838	0.007011	0.0134	0.246881	0.34713
	15.5076	35.3891	22.5472	0.129159	0.369279	0.007939	0.005395	0.011761	0.221751	0.325081
	14.9003	34.6689	21.5838	0.123364	0.360242	0.008235	0.004138	0.010564	0.197409	0.301789
	14.3059	33.9451	20.565	0.117722	0.349908	0.008683	0.003199	0.009751	0.174141	0.277696
	13.7245	33.2191	19.4928	0.112173	0.337899	0.009243	0.002533	0.009264	0.152186	0.253335
	13.1558	32.492	18.3698	0.10666	0.324083	0.009873	0.002104	0.009043	0.13175	0.229161
	12.5998	31.7652	17.1984	0.101126	0.308379	0.010535	0.001876	0.009026	0.112956	0.2055
	12.0563	31.04	15.9815	0.095508	0.290676	0.011204	0.001813	0.009156	0.095851	0.182599
	11.525	30.3177	14.7224	0.089736	0.271058	0.011867	0.001886	0.00938	0.080443	0.160668
	11.0059	29.5999	13.4245	0.083794	0.249811	0.012514	0.002067	0.009657	0.066704	0.139869
	10.4986	28.8882	12.0919	0.077751	0.227501	0.013135	0.002331	0.009956	0.054573	0.120334
	10.0032	28.1843	10.7287	0.071708	0.204757	0.013719	0.00266	0.01025	0.043969	0.102201
	9.51958	27.4903	9.33978	0.065776	0.182133	0.01426	0.003035	0.010514	0.034819	0.085602
	9.04783	26.8085	7.93041	0.060049	0.160088	0.014757	0.003442	0.010726	0.027038	0.070615
	8.58806	26.1413	6.50612	0.054604	0.138996	0.015207	0.003868	0.010874	0.020528	0.057268
	8.14055	25.4914	5.07315	0.049485	0.119139	0.015612	0.004303	0.010948	0.015174	0.045543
	7.7056	24.8618	3.63797	0.044709	0.10072	0.015971	0.004739	0.010939	0.010855	0.03539
	7.28361	24.2558	2.20745	0.040264	0.083865	0.016281	0.005163	0.01084	0.007446	0.026725
	6.87507	23.6769	0.788826	0.036118	0.06864	0.016541	0.005568	0.010659	0.004823	0.019449
	6.48045	23.1286	-0.610628	0.032232	0.055067	0.016737	0.005948	0.010406	0.002866	0.013445
	6.10026	22.6148	-1.98364	0.028588	0.043123	0.016867	0.006297	0.010096	0.001459	0.008593
	5.73501	22.1392	-3.32296	0.025207	0.03275	0.016931	0.006611	0.009736	0.000504	0.004765
	5.38509	21.7054	-4.622	0.022106	0.023869	0.01694	0.006883	0.009343	8.7e-05	0.001834
	5.05077	21.3167	-5.87484	0.019292	0.016378	0.016899	0.00711	0.008929	0.000377	0.000324
	4.73223	20.9763	-7.07618	0.016762	0.010166	0.016814	0.007295	0.008509	0.000425	0.001837
	4.42924	20.6856	-8.22299	0.014505	0.005112	0.016692	0.007442	0.008089	0.00028	0.00281
	4.14141	20.4458	-9.31296	0.012512	0.001094	0.016535	0.007558	0.007682	8e-06	0.003347
	3.8679	20.2563	-10.3463	0.010771	0.002009	0.016347	0.007649	0.007291	0.000419	0.003527
	3.60739	20.1147	-11.3257	0.009264	0.004321	0.01614	0.007723	0.006926	0.000907	0.00342
	3.35829	20.0175	-12.2553	0.007973	0.005953	0.015925	0.007781	0.006592	0.001455	0.003084
	3.11812	19.957	-13.1434	0.006883	0.00701	0.015712	0.007831	0.006291	0.002046	0.002569
	2.88418	19.9244	-13.9995	0.005976	0.00759	0.015514	0.007871	0.006029	0.002663	0.001923
	2.65378	19.9109	-14.833	0.005234	0.007781	0.015339	0.007905	0.005807	0.003294	0.001183
	2.42419	19.908	-15.6536	0.004637	0.007662	0.015195	0.007931	0.005627	0.003929	0.000385

## Sheet: Sheet8
Subject #	8	Control	Male
	Joint Angles [deg]			EMG - filtered and normalised to max isometric trial
	HipFlexion	KneeFlexion	AnkleDorsiflexion	Semimem	BicepsFemoris	RectusFemoris	Vasmed	Vaslat	medGastroc	latGastroc
	40.2724	11.8419	11.3198	0.131784	0.117952	0.115627	0.434367	0.587618	0.164704	0.041938
	40.2818	11.816	11.0972	0.124442	0.110284	0.120516	0.452955	0.617912	0.173468	0.042674
	40.286	11.8962	10.8507	0.11685	0.103337	0.125439	0.47306	0.647918	0.181612	0.043511
	40.2866	12.0844	10.5859	0.109181	0.09727	0.130451	0.494663	0.677922	0.189253	0.044493
	40.2852	12.3823	10.309	0.10166	0.092199	0.135599	0.517734	0.708161	0.196582	0.045665
	40.2835	12.792	10.0257	0.094483	0.088253	0.140939	0.542066	0.738893	0.203882	0.047065
	40.2832	13.315	9.74208	0.087813	0.085551	0.146547	0.567329	0.770265	0.21151	0.04873
	40.2859	13.9534	9.46407	0.081802	0.084196	0.152485	0.593319	0.802132	0.219801	0.050699
	40.2934	14.7082	9.20004	0.076584	0.084268	0.158847	0.620088	0.834098	0.228978	0.052989
	40.3076	15.5801	8.96068	0.072253	0.085818	0.165779	0.648085	0.865625	0.239158	0.055603
	40.3302	16.5693	8.75704	0.068865	0.088872	0.173439	0.67797	0.896136	0.250435	0.058561
	40.3628	17.6744	8.60121	0.066445	0.093417	0.181995	0.710285	0.925266	0.262848	0.061897
	40.4068	18.8938	8.50554	0.064987	0.099404	0.191582	0.745267	0.953044	0.276366	0.065645
	40.463	20.224	8.48163	0.064448	0.106735	0.20228	0.782859	0.979515	0.290858	0.069829
	40.5319	21.6595	8.54039	0.064749	0.115254	0.214096	0.822642	1.00457	0.306165	0.074453
	40.6137	23.1942	8.69182	0.065782	0.12476	0.226946	0.863782	1.02788	0.322128	0.079506
	40.7078	24.8186	8.94248	0.067408	0.135049	0.240704	0.905126	1.04925	0.338499	0.085008
	40.8131	26.5225	9.29789	0.069457	0.14589	0.255243	0.945574	1.06872	0.354941	0.091017
	40.928	28.2934	9.76015	0.071746	0.15705	0.270427	0.984311	1.0865	0.37127	0.097604
	41.0502	30.1168	10.328	0.074068	0.168265	0.286061	1.02092	1.10302	0.387578	0.104816
	41.1772	31.9777	10.9987	0.07619	0.179252	0.301907	1.0554	1.11879	0.404183	0.11268
	41.3056	33.8591	11.7655	0.077837	0.189679	0.317671	1.08779	1.13405	0.421356	0.121203
	41.432	35.7438	12.6203	0.078703	0.199209	0.333023	1.11806	1.14859	0.439249	0.130376
	41.5527	37.6149	13.5531	0.078576	0.207556	0.347615	1.14607	1.16222	0.457874	0.140165
	41.6637	39.4554	14.552	0.07742	0.214566	0.36115	1.17199	1.17463	0.477175	0.150537
	41.7611	41.249	15.6051	0.075363	0.220113	0.373322	1.1959	1.18542	0.496973	0.161435
	41.8411	42.9815	16.6999	0.072575	0.224197	0.383805	1.21743	1.19455	0.516884	0.172808
	41.8999	44.6394	17.8238	0.069209	0.226952	0.392367	1.23575	1.20195	0.536342	0.184637
	41.9341	46.2111	18.965	0.065411	0.228518	0.398767	1.2499	1.20745	0.554836	0.196923
	41.9407	47.6878	20.1123	0.061311	0.229007	0.4028	1.2591	1.21079	0.57208	0.209645
	41.9168	49.0613	21.255	0.057035	0.228455	0.40433	1.26273	1.21174	0.587899	0.222757
	41.8602	50.3265	22.3843	0.052693	0.226853	0.403335	1.26005	1.21009	0.602062	0.23617
	41.7688	51.4795	23.4915	0.048372	0.224218	0.399905	1.25051	1.20559	0.614202	0.249784
	41.6411	52.5179	24.5693	0.044142	0.220571	0.394172	1.23378	1.19786	0.624033	0.263518
	41.476	53.4416	25.6115	0.040064	0.215969	0.386249	1.20995	1.18627	0.631423	0.277305
	41.2727	54.2507	26.6124	0.036184	0.210514	0.376276	1.1795	1.17022	0.636496	0.291064
	41.0307	54.9471	27.5677	0.032528	0.204313	0.364374	1.1431	1.14952	0.639758	0.304732
	40.7499	55.5331	28.4735	0.029108	0.197414	0.350633	1.10136	1.1243	0.641862	0.318226
	40.4303	56.0119	29.3264	0.025939	0.189886	0.33511	1.05523	1.09471	0.643387	0.331361
	40.0721	56.3872	30.1244	0.023031	0.18184	0.318029	1.00591	1.06093	0.644793	0.343892
	39.6759	56.6629	30.8652	0.020385	0.173371	0.299751	0.954592	1.02334	0.646316	0.355676
	39.2422	56.8434	31.5475	0.017999	0.164621	0.280699	0.902457	0.982127	0.648017	0.366628
	38.7719	56.933	32.1705	0.015869	0.155742	0.261266	0.850449	0.93743	0.649707	0.376563
	38.2658	56.9363	32.7334	0.013984	0.146816	0.241774	0.799306	0.889664	0.650882	0.385216
	37.7249	56.8578	33.2359	0.012332	0.137914	0.222512	0.749579	0.839366	0.650828	0.392297
	37.1504	56.7019	33.6778	0.010899	0.129086	0.203729	0.701713	0.78705	0.648741	0.397563
	36.5435	56.473	34.0591	0.009667	0.120381	0.18562	0.655902	0.733382	0.64394	0.400912
	35.9056	56.1756	34.3799	0.008619	0.111869	0.168364	0.612282	0.679319	0.636125	0.402346
	35.2382	55.8136	34.64	0.007743	0.10362	0.152074	0.571021	0.625943	0.62523	0.402
	34.543	55.391	34.8393	0.007026	0.095745	0.136822	0.532183	0.574171	0.611083	0.400058
	33.8216	54.9116	34.9778	0.006457	0.088338	0.12265	0.495629	0.524634	0.593383	0.396618
	33.0759	54.3788	35.0551	0.006032	0.08147	0.10956	0.461129	0.4777	0.571751	0.391732
	32.308	53.796	35.0705	0.005744	0.075188	0.097526	0.42849	0.433526	0.546327	0.385598
	31.5196	53.1662	35.0237	0.005585	0.069523	0.086517	0.397473	0.392076	0.517985	0.3785
	30.713	52.4921	34.9137	0.005549	0.064468	0.076507	0.367773	0.353318	0.487723	0.370618
	29.8901	51.7761	34.7397	0.00563	0.059988	0.067448	0.339086	0.317258	0.45635	0.361969
	29.0531	51.0205	34.5009	0.005824	0.056029	0.059282	0.311223	0.283896	0.424603	0.352392
	28.2039	50.2273	34.1963	0.006129	0.052537	0.051976	0.284129	0.253178	0.393098	0.341628
	27.3444	49.3981	33.8251	0.006542	0.049464	0.045492	0.257833	0.224971	0.362299	0.329483
	26.4765	48.5344	33.3864	0.007059	0.046735	0.039799	0.232394	0.199084	0.332522	0.315942
	25.602	47.6378	32.8797	0.007674	0.044262	0.034859	0.207883	0.175254	0.303909	0.301237
	24.7223	46.7094	32.3045	0.008379	0.041964	0.030628	0.184463	0.153168	0.276481	0.285788
	23.839	45.7504	31.6605	0.009161	0.03977	0.027051	0.162293	0.132646	0.250251	0.270023
	22.9532	44.762	30.9477	0.010012	0.037631	0.024065	0.141502	0.113684	0.225263	0.254303
	22.0661	43.7454	30.1665	0.010915	0.035494	0.021598	0.122205	0.096343	0.201582	0.238943
	21.1787	42.7019	29.3174	0.011852	0.033314	0.019571	0.104475	0.080669	0.179259	0.224159
	20.2919	41.6328	28.4014	0.012803	0.031062	0.017907	0.088321	0.066663	0.158328	0.210087
	19.4063	40.5397	27.4198	0.01374	0.028735	0.016535	0.073716	0.05428	0.138848	0.196752
	18.5226	39.4242	26.3742	0.014639	0.026352	0.015394	0.060638	0.04345	0.120885	0.184106
	17.6413	38.2882	25.2666	0.015461	0.023957	0.014434	0.049056	0.034099	0.104467	0.172109
	16.763	37.1336	24.0992	0.016171	0.02159	0.013621	0.038919	0.026144	0.089637	0.160708
	15.8881	35.9627	22.8748	0.01673	0.019295	0.012937	0.030169	0.019491	0.07643	0.149846
	15.0172	34.7779	21.5965	0.017113	0.017108	0.012367	0.022725	0.014029	0.064837	0.139421
	14.1508	33.5816	20.2674	0.017318	0.015056	0.011901	0.016492	0.009639	0.054804	0.129313
	13.2894	32.3764	18.8915	0.017342	0.013161	0.011535	0.011369	0.006198	0.046245	0.11937
	12.4336	31.1652	17.4727	0.017189	0.011435	0.01126	0.007244	0.003583	0.039046	0.10948
	11.5841	29.9508	16.0154	0.016867	0.009882	0.011066	0.004006	0.001677	0.033071	0.099628
	10.7416	28.7362	14.5244	0.016404	0.008505	0.010939	0.001544	0.000371	0.028165	0.089918
	9.90707	27.5245	13.0047	0.015829	0.007299	0.010867	0.000253	0.000436	0.024151	0.080492
	9.08129	26.3189	11.4619	0.015171	0.006258	0.010841	0.001483	0.000825	0.020858	0.071477
	8.26528	25.1227	9.90181	0.014457	0.005372	0.010859	0.002237	0.000864	0.018131	0.062981
	7.46012	23.9397	8.33073	0.013716	0.004631	0.010919	0.002598	0.000616	0.015848	0.055102
	6.66698	22.7736	6.75526	0.012969	0.004021	0.011019	0.002642	0.000139	0.013895	0.047927
	5.88707	21.6283	5.18241	0.012235	0.00353	0.011157	0.002435	0.000521	0.012188	0.041521
	5.12171	20.5084	3.61964	0.011529	0.003145	0.01133	0.002036	0.001316	0.010701	0.035929
	4.37222	19.4181	2.07445	0.010858	0.002854	0.01154	0.001494	0.002212	0.009427	0.031195
	3.63995	18.3623	0.554617	0.010233	0.002643	0.011782	0.000853	0.003179	0.008357	0.02735
	2.92624	17.3459	-0.932041	0.009656	0.002499	0.012057	0.000153	0.004187	0.007483	0.024407
	2.23226	16.3736	-2.3782	0.009128	0.002411	0.012359	0.000579	0.005212	0.00679	0.022366
	1.55903	15.45	-3.77701	0.008647	0.002368	0.012685	0.001313	0.006233	0.006264	0.02121
	0.90737	14.5791	-5.12222	0.008211	0.002361	0.013028	0.00203	0.007232	0.005891	0.020913
	0.277404	13.7636	-6.40992	0.007818	0.002378	0.013385	0.002717	0.00819	0.005656	0.021439
	-0.330955	13.0055	-7.6369	0.007466	0.002416	0.013758	0.003363	0.009095	0.005548	0.022746
	-0.918677	12.3046	-8.80287	0.007155	0.002467	0.014145	0.003964	0.009933	0.005553	0.024794
	-1.48761	11.6582	-9.91046	0.006884	0.002528	0.014548	0.004516	0.010697	0.00566	0.027537
	-2.04003	11.0625	-10.9638	0.006654	0.002595	0.01496	0.005015	0.011381	0.005858	0.030916
	-2.5798	10.5078	-11.9726	0.006469	0.002668	0.015377	0.005463	0.01198	0.006138	0.034857
	-3.11118	9.98359	-12.9481	0.006332	0.002743	0.015792	0.005858	0.012489	0.006488	0.039278
	-3.6384	9.47896	-13.9013	0.006248	0.002822	0.016196	0.006203	0.012908	0.006896	0.044081
	-4.16573	8.98315	-14.8433	0.006217	0.002904	0.01658	0.006501	0.01324	0.007352	0.049149

## Sheet: Sheet9
Subject #	9	Control	Female
	Joint Angles [deg]			EMG - filtered and normalised to max isometric trial
	HipFlexion	KneeFlexion	AnkleDorsiflexion	Semimem	BicepsFemoris	RectusFemoris	Vasmed	Vaslat	medGastroc	latGastroc
	35.9312	18.5313	24.2996	0.087729	0.100296	0.188832	0.607734	0.646765	0.368015	0.495913
	35.7566	18.4099	24.1867	0.093643	0.109804	0.207774	0.649831	0.692384	0.390871	0.521985
	35.5794	18.3347	24.039	0.099947	0.120189	0.228411	0.691574	0.739387	0.412307	0.546385
	35.4003	18.308	23.8595	0.106661	0.131448	0.250676	0.732707	0.788168	0.432329	0.568799
	35.2203	18.3321	23.6513	0.113808	0.143613	0.274475	0.773186	0.839003	0.450937	0.58884
	35.0404	18.4093	23.4173	0.121407	0.156729	0.299685	0.813131	0.892051	0.468195	0.606171
	34.8616	18.5421	23.1607	0.12947	0.170851	0.326175	0.852978	0.947328	0.484212	0.620589
	34.6849	18.7327	22.8844	0.138004	0.186049	0.353813	0.893128	1.00475	0.499047	0.632097
	34.5112	18.9836	22.592	0.146972	0.202364	0.382446	0.933816	1.06411	0.512632	0.640952
	34.3424	19.2977	22.2891	0.156293	0.219775	0.411849	0.97528	1.12503	0.524897	0.647536
	34.1801	19.6778	21.9812	0.165829	0.238184	0.441741	1.01774	1.1868	0.535975	0.652357
	34.0261	20.1267	21.6749	0.175419	0.257427	0.471766	1.06118	1.24839	0.546015	0.655795
	33.8823	20.6464	21.377	0.184862	0.27725	0.501527	1.10537	1.3086	0.555112	0.658042
	33.7506	21.239	21.0946	0.193908	0.297323	0.530647	1.14986	1.36607	0.563263	0.65913
	33.6325	21.9053	20.8348	0.202312	0.317319	0.558771	1.19399	1.41989	0.570446	0.658862
	33.5297	22.6453	20.6046	0.209894	0.336904	0.585452	1.23679	1.46946	0.576748	0.657003
	33.4436	23.4582	20.4108	0.216575	0.355706	0.610087	1.27691	1.51385	0.582413	0.653713
	33.3748	24.341	20.2589	0.222311	0.373224	0.631887	1.31267	1.55169	0.587845	0.649489
	33.3241	25.2905	20.1542	0.227009	0.388872	0.649933	1.34239	1.58122	0.593557	0.644925
	33.2916	26.3012	20.1005	0.230498	0.402012	0.663427	1.36462	1.60105	0.600108	0.640787
	33.2767	27.3659	20.1003	0.232636	0.412086	0.671961	1.37853	1.611	0.608032	0.638
	33.2789	28.4772	20.1555	0.233289	0.418659	0.675331	1.38363	1.6116	0.617829	0.637316
	33.2965	29.625	20.2658	0.232321	0.421326	0.673614	1.38016	1.60364	0.629913	0.639235
	33.3278	30.7991	20.4301	0.229729	0.419957	0.667069	1.36869	1.5877	0.64456	0.644141
	33.3704	31.9882	20.6466	0.225625	0.414853	0.656332	1.34999	1.56445	0.661852	0.652305
	33.4215	33.1803	20.9116	0.220155	0.406459	0.642409	1.32489	1.53493	0.681773	0.663824
	33.478	34.3634	21.2215	0.213444	0.395204	0.626258	1.29408	1.50033	0.704183	0.678792
	33.5364	35.5258	21.5716	0.205674	0.381547	0.608655	1.25835	1.46217	0.728755	0.697225
	33.5931	36.6559	21.9569	0.197071	0.366045	0.590201	1.21836	1.42196	0.75505	0.719072
	33.6441	37.7429	22.3724	0.187836	0.349158	0.571286	1.17455	1.38079	0.782693	0.744452
	33.6855	38.7775	22.8128	0.17821	0.331269	0.552081	1.12747	1.33914	0.811477	0.773631
	33.7132	39.751	23.2731	0.168486	0.31278	0.532611	1.07781	1.29706	0.841217	0.80685
	33.7235	40.656	23.7482	0.158934	0.294091	0.512842	1.02609	1.25445	0.871572	0.844135
	33.7125	41.4873	24.2338	0.149821	0.275623	0.492768	0.973058	1.21102	0.901959	0.885353
	33.6765	42.2403	24.7252	0.141392	0.257739	0.47228	0.919464	1.16623	0.931584	0.930239
	33.6124	42.9123	25.2186	0.133837	0.240737	0.451278	0.865883	1.11937	0.959885	0.978308
	33.5173	43.5021	25.7102	0.127311	0.224879	0.4297	0.812712	1.06991	0.986702	1.02883
	33.3884	44.0092	26.1966	0.121941	0.210442	0.407541	0.760266	1.01743	1.01201	1.08085
	33.2238	44.435	26.6746	0.117849	0.197734	0.384819	0.708692	0.962078	1.03561	1.13358
	33.0218	44.7812	27.1414	0.115137	0.187066	0.361651	0.658106	0.904323	1.05699	1.18634
	32.7811	45.0505	27.594	0.113891	0.178747	0.338179	0.608686	0.84483	1.07563	1.23858
	32.5012	45.2465	28.0298	0.114165	0.173031	0.314597	0.560556	0.784205	1.09109	1.28961
	32.1818	45.3727	28.4463	0.115971	0.170139	0.291202	0.513904	0.723347	1.10302	1.3385
	31.823	45.4333	28.8408	0.119271	0.170246	0.268319	0.468868	0.663299	1.11101	1.38391
	31.4258	45.4323	29.2108	0.123978	0.173449	0.246284	0.425452	0.604907	1.11468	1.42441
	30.9909	45.3737	29.5537	0.129958	0.17979	0.225369	0.383711	0.54874	1.11369	1.45871
	30.52	45.2613	29.8668	0.137021	0.189277	0.205761	0.343753	0.495141	1.1078	1.48608
	30.0148	45.0986	30.1474	0.144927	0.201885	0.187618	0.30581	0.444294	1.09697	1.50632
	29.4772	44.8887	30.3929	0.153391	0.217551	0.171097	0.270181	0.396327	1.08132	1.51942
	28.9094	44.6343	30.6004	0.162075	0.236138	0.156291	0.237055	0.351497	1.06109	1.52515
	28.3137	44.3378	30.7671	0.170632	0.257418	0.143229	0.206527	0.310031	1.03659	1.52292
	27.6925	44.0011	30.89	0.178801	0.281081	0.131877	0.178662	0.272113	1.00813	1.51248
	27.0484	43.6257	30.9662	0.186373	0.306759	0.122142	0.153483	0.237872	0.975883	1.49416
	26.3838	43.213	30.993	0.193204	0.334031	0.113906	0.130959	0.207354	0.940093	1.46872
	25.701	42.7637	30.9673	0.199149	0.362502	0.10702	0.111015	0.180516	0.901093	1.43691
	25.0025	42.2788	30.8864	0.204031	0.391796	0.101307	0.093565	0.157255	0.859168	1.39939
	24.2903	41.7589	30.7475	0.207724	0.421515	0.096579	0.078506	0.137403	0.814832	1.3566
	23.5664	41.2047	30.5482	0.210223	0.45133	0.092651	0.065709	0.120757	0.768582	1.30877
	22.8329	40.6168	30.2858	0.211723	0.48098	0.089377	0.05502	0.107093	0.720804	1.25614
	22.0913	39.9958	29.9583	0.212504	0.510319	0.086645	0.04627	0.096159	0.671913	1.19911
	21.3431	39.3428	29.5636	0.212819	0.539207	0.08434	0.039267	0.08768	0.622546	1.13819
	20.5896	38.6585	29.1	0.21285	0.567319	0.082385	0.033805	0.081346	0.573312	1.07376
	19.8318	37.9444	28.566	0.212683	0.594094	0.080746	0.02969	0.076827	0.524625	1.00636
	19.0707	37.2019	27.9605	0.212329	0.618861	0.079405	0.026731	0.07378	0.476791	0.936631
	18.307	36.4327	27.2827	0.21173	0.640929	0.078356	0.024737	0.071872	0.430205	0.865588
	17.5413	35.6389	26.5322	0.210746	0.65945	0.077592	0.023514	0.070814	0.385301	0.794338
	16.7743	34.8229	25.7089	0.209245	0.673413	0.077103	0.022875	0.070354	0.342479	0.724019
	16.0063	33.9874	24.8134	0.20713	0.681979	0.07689	0.022651	0.070263	0.30212	0.655694
	15.2379	33.1354	23.8464	0.204367	0.68451	0.076938	0.022706	0.070352	0.264575	0.590129
	14.4697	32.2701	22.8092	0.201037	0.68061	0.077213	0.022926	0.070481	0.230053	0.527792
	13.7023	31.3953	21.7037	0.197278	0.670356	0.077673	0.023242	0.070551	0.198632	0.468903
	12.9366	30.5148	20.5319	0.193202	0.654231	0.07826	0.023623	0.070522	0.170274	0.413502
	12.1735	29.6329	19.2967	0.18884	0.633121	0.07892	0.024047	0.070377	0.144849	0.361603
	11.4142	28.7539	18.0011	0.184157	0.607822	0.07961	0.024484	0.070095	0.122151	0.313264
	10.6604	27.8825	16.6487	0.179088	0.578986	0.080297	0.024905	0.069633	0.101964	0.268645
	9.91368	27.0236	15.2439	0.173584	0.547079	0.080937	0.025282	0.068958	0.084104	0.227873
	9.17617	26.1822	13.791	0.167632	0.512536	0.08149	0.025594	0.068056	0.068408	0.191001
	8.45023	25.3634	12.2951	0.16126	0.475908	0.081908	0.025819	0.066927	0.054747	0.158027
	7.73855	24.5725	10.7618	0.154504	0.437803	0.082133	0.025932	0.065573	0.042984	0.128882
	7.04391	23.815	9.19697	0.14746	0.399011	0.082105	0.025914	0.064006	0.032973	0.103462
	6.36955	23.0961	7.60709	0.140218	0.360261	0.081783	0.025762	0.062257	0.024572	0.081615
	5.71876	22.4215	5.99889	0.132904	0.322264	0.081142	0.025475	0.060368	0.017627	0.063139
	5.09498	21.7966	4.37949	0.125642	0.285658	0.080204	0.025064	0.058395	0.011983	0.04779
	4.50179	21.2267	2.75645	0.11851	0.250941	0.079024	0.024543	0.056401	0.007493	0.035315
	3.94275	20.7174	1.13738	0.111538	0.218465	0.07765	0.023925	0.054436	0.004029	0.025452
	3.42128	20.2735	-0.47	0.104764	0.188466	0.076121	0.023223	0.052538	0.001474	0.017947
	2.9407	19.9001	-2.05792	0.098244	0.161084	0.074457	0.022449	0.050717	0.000281	0.012563
	2.50407	19.6015	-3.61891	0.092014	0.136365	0.072671	0.021624	0.04898	0.001342	0.009077
	2.11375	19.3814	-5.14625	0.086091	0.114286	0.070776	0.020769	0.047334	0.001806	0.007261
	1.77195	19.2431	-6.63344	0.080494	0.094771	0.068768	0.019905	0.045781	0.001765	0.006887
	1.47973	19.1884	-8.0756	0.075227	0.077701	0.066645	0.019053	0.044315	0.001307	0.007724
	1.23711	19.2175	-9.4694	0.070263	0.062916	0.064411	0.018228	0.042922	0.000516	0.009549
	1.04368	19.3301	-10.8122	0.065551	0.050235	0.062086	0.017436	0.041584	0.000526	0.012143
	0.896848	19.5225	-12.105	0.06103	0.039454	0.059694	0.016685	0.04028	0.001746	0.015291
	0.793275	19.7901	-13.3498	0.056661	0.030362	0.057258	0.015975	0.038991	0.003075	0.018787
	0.728101	20.1254	-14.551	0.052432	0.022778	0.05481	0.015308	0.037703	0.004452	0.022434
	0.693638	20.5163	-15.7167	0.048357	0.01653	0.052386	0.014684	0.036414	0.005822	0.026066
	0.681885	20.9498	-16.8555	0.044475	0.011469	0.050015	0.014099	0.035131	0.007141	0.029532
	0.684843	21.4131	-17.9761	0.04082	0.007457	0.04772	0.013555	0.033857	0.00838	0.032736
	0.694512	21.8935	-19.0869	0.037413	0.004358	0.045515	0.013053	0.032599	0.009518	0.035616

## Sheet: Sheet10
Subject #	10	Control	Female
	Joint Angles [deg]			EMG - filtered and normalised to max isometric trial
	HipFlexion	KneeFlexion	AnkleDorsiflexion	Semimem	BicepsFemoris	RectusFemoris	Vasmed	Vaslat	medGastroc	latGastroc
	36.5266	12.1745	-1.60104	0.057933	0.125542	1.72602	0.485705	0.683618	0.55692	0.341782
	36.3454	12.4125	-1.60237	0.059834	0.128594	1.73545	0.50608	0.727983	0.541064	0.364831
	36.1664	12.7062	-1.53932	0.062778	0.132057	1.74559	0.527715	0.7723	0.525217	0.388538
	35.9911	13.0559	-1.41186	0.06676	0.135884	1.75657	0.550728	0.815755	0.510097	0.412833
	35.8208	13.4619	-1.21996	0.071762	0.140042	1.76863	0.575245	0.857723	0.496378	0.437644
	35.657	13.9245	-0.963566	0.077759	0.144536	1.78193	0.601292	0.898051	0.484678	0.462854
	35.5009	14.4441	-0.642656	0.084713	0.149365	1.79655	0.628764	0.936813	0.475489	0.488396
	35.354	15.0209	-0.257187	0.092583	0.154519	1.8124	0.657436	0.973884	0.46914	0.514185
	35.2177	15.6553	0.192874	0.101309	0.160007	1.82915	0.68709	1.00909	0.465815	0.540087
	35.0934	16.3474	0.706847	0.110802	0.165817	1.84645	0.717425	1.04234	0.465612	0.566027
	34.9823	17.0974	1.28235	0.120945	0.171916	1.86394	0.747973	1.07346	0.46852	0.591982
	34.8858	17.905	1.91674	0.131592	0.178235	1.88125	0.778057	1.10225	0.474378	0.617901
	34.8052	18.77	2.60683	0.142559	0.184674	1.89816	0.80677	1.12876	0.48292	0.643623
	34.7415	19.6915	3.34833	0.153636	0.191179	1.9143	0.833015	1.1532	0.493852	0.668848
	34.6957	20.6686	4.13682	0.164603	0.197713	1.92919	0.855684	1.17555	0.506902	0.693159
	34.6687	21.6995	4.96756	0.175268	0.204195	1.94234	0.873886	1.1959	0.521799	0.716104
	34.6609	22.7819	5.83534	0.185413	0.21052	1.95357	0.887165	1.21423	0.538239	0.737117
	34.6725	23.913	6.73489	0.194821	0.216559	1.96277	0.895311	1.23023	0.556	0.755584
	34.7037	25.0893	7.66114	0.20337	0.222225	1.96979	0.898651	1.24349	0.574991	0.770959
	34.754	26.306	8.60935	0.211055	0.227485	1.97457	0.897839	1.25362	0.595018	0.782686
	34.8226	27.5584	9.57481	0.217953	0.232288	1.97697	0.893435	1.26035	0.61577	0.790395
	34.9085	28.8405	10.5533	0.224087	0.236553	1.97667	0.886047	1.26329	0.636942	0.793923
	35.0102	30.1453	11.5412	0.229429	0.240216	1.97358	0.876509	1.26204	0.658325	0.793368
	35.1259	31.4658	12.5349	0.233875	0.243214	1.968	0.865713	1.25641	0.679988	0.789132
	35.2534	32.7941	13.5314	0.237241	0.245452	1.96009	0.85439	1.24634	0.702115	0.781759
	35.3901	34.1214	14.5277	0.239291	0.246832	1.94993	0.843201	1.2317	0.724839	0.771944
	35.5333	35.4389	15.5213	0.239781	0.247259	1.93776	0.832774	1.21248	0.748374	0.760476
	35.6801	36.7377	16.5096	0.238528	0.24668	1.92405	0.823522	1.18899	0.772873	0.748249
	35.8271	38.0084	17.49	0.235463	0.245107	1.90907	0.815576	1.16192	0.798363	0.736039
	35.971	39.2419	18.4602	0.230801	0.24262	1.89296	0.808833	1.13211	0.824846	0.724447
	36.1085	40.4294	19.4176	0.224965	0.239451	1.87586	0.803055	1.10057	0.852162	0.71392
	36.2359	41.5628	20.3599	0.218499	0.235854	1.85777	0.797883	1.06827	0.879982	0.704842
	36.3497	42.634	21.2845	0.21198	0.232049	1.83876	0.792824	1.03595	0.907845	0.697469
	36.4464	43.6363	22.1891	0.205937	0.228241	1.81896	0.787386	1.00406	0.935102	0.691864
	36.5226	44.5642	23.0713	0.200823	0.224625	1.79868	0.781208	0.97285	0.961027	0.687966
	36.5748	45.412	23.9285	0.19702	0.221422	1.77823	0.773968	0.942392	0.98502	0.685761
	36.5997	46.1766	24.7587	0.194852	0.218847	1.75788	0.765225	0.912583	1.00687	0.685183
	36.5942	46.8558	25.5597	0.194591	0.217065	1.73786	0.754656	0.883071	1.02665	0.685998
	36.5551	47.4476	26.3292	0.196455	0.216254	1.71836	0.742256	0.853252	1.04445	0.687848
	36.4798	47.9526	27.0654	0.200591	0.216624	1.69954	0.728187	0.822575	1.06024	0.690348
	36.3657	48.3725	27.7665	0.20707	0.21836	1.68148	0.712631	0.790701	1.07396	0.693297
	36.2105	48.709	28.4307	0.21589	0.221591	1.66433	0.695706	0.757431	1.08576	0.696704
	36.0125	48.9662	29.0566	0.22698	0.226379	1.64821	0.677543	0.722871	1.09584	0.700496
	35.7704	49.1489	29.6429	0.240191	0.232747	1.63323	0.658227	0.687342	1.10441	0.704489
	35.4831	49.262	30.1881	0.255305	0.240679	1.61934	0.637816	0.651234	1.11172	0.708498
	35.1505	49.3118	30.6914	0.272027	0.250102	1.60651	0.616436	0.61499	1.11803	0.712252
	34.7728	49.305	31.1519	0.290018	0.260851	1.59478	0.594311	0.579002	1.12362	0.715459
	34.3506	49.2484	31.5687	0.308907	0.272716	1.58433	0.57163	0.54358	1.12862	0.717727
	33.8855	49.1486	31.9412	0.328327	0.28547	1.5753	0.548591	0.508959	1.13304	0.718592
	33.3795	49.0125	32.2689	0.347911	0.298856	1.56776	0.525322	0.475297	1.13681	0.717477
	32.8347	48.8466	32.5512	0.367259	0.31255	1.56187	0.501782	0.442611	1.1397	0.713731
	32.254	48.6563	32.7878	0.386028	0.326158	1.55784	0.477765	0.410822	1.14134	0.706926
	31.6406	48.4469	32.9782	0.403925	0.339256	1.55582	0.453019	0.379766	1.14146	0.69686
	30.9977	48.2231	33.1221	0.420613	0.351421	1.55606	0.427392	0.349243	1.13992	0.683458
	30.3288	47.9876	33.2188	0.435771	0.362261	1.55859	0.400787	0.319204	1.13671	0.666846
	29.6373	47.7429	33.2679	0.449229	0.371538	1.56319	0.373343	0.289791	1.13205	0.647322
	28.9269	47.4909	33.2687	0.460877	0.379233	1.56958	0.345391	0.261297	1.12597	0.625228
	28.2005	47.2315	33.2203	0.47071	0.385475	1.57746	0.317265	0.23401	1.11821	0.601055
	27.4613	46.9641	33.1217	0.478879	0.390482	1.58651	0.289324	0.208155	1.1083	0.575294
	26.7123	46.6879	32.9719	0.485504	0.394431	1.59642	0.261925	0.183912	1.09588	0.548307
	25.9556	46.4003	32.7695	0.490646	0.397441	1.60704	0.235398	0.161428	1.08066	0.520443
	25.1935	46.0986	32.5131	0.494411	0.399709	1.61816	0.210011	0.140812	1.0625	0.492032
	24.4277	45.7799	32.2011	0.496956	0.401451	1.62948	0.185961	0.122125	1.04148	0.463365
	23.6595	45.4406	31.8317	0.498366	0.402784	1.64076	0.163374	0.105388	1.0176	0.434794
	22.8899	45.0768	31.4032	0.498674	0.403703	1.65185	0.142335	0.090576	0.990726	0.406652
	22.1197	44.685	30.9136	0.497904	0.40414	1.6625	0.122906	0.077629	0.960545	0.379167
	21.349	44.2618	30.3612	0.495974	0.404015	1.67246	0.10512	0.066458	0.926698	0.352448
	20.5779	43.8036	29.7439	0.492748	0.403232	1.68179	0.088984	0.056953	0.888812	0.326558
	19.8065	43.3075	29.06	0.488181	0.401635	1.69082	0.074474	0.048984	0.846927	0.301572
	19.0342	42.7712	28.3079	0.482219	0.399054	1.6998	0.061537	0.042403	0.801626	0.277528
	18.2605	42.1924	27.4859	0.474791	0.395274	1.70897	0.050104	0.037053	0.753888	0.2544
	17.4849	41.5699	26.5927	0.465799	0.389986	1.71858	0.0401	0.032775	0.704643	0.232163
	16.7068	40.9029	25.6272	0.455074	0.38289	1.72873	0.031445	0.029434	0.654741	0.210871
	15.9255	40.1911	24.5885	0.442449	0.373798	1.73958	0.024049	0.026904	0.604987	0.190598
	15.1405	39.4348	23.476	0.42793	0.362599	1.75131	0.017814	0.025061	0.556065	0.171403
	14.3514	38.6354	22.2897	0.411586	0.349354	1.76395	0.012646	0.023804	0.508517	0.153361
	13.5578	37.7943	21.0297	0.393451	0.334283	1.77749	0.008445	0.023041	0.462724	0.136545
	12.7597	36.9136	19.6965	0.373678	0.317629	1.79179	0.005119	0.022689	0.418875	0.120993
	11.9572	35.9963	18.2915	0.352571	0.299769	1.80645	0.002569	0.022676	0.377023	0.106705
	11.1507	35.0456	16.8161	0.330466	0.281124	1.82086	0.000709	0.02293	0.337253	0.093667
	10.3408	34.0651	15.2727	0.307802	0.262066	1.83438	0.000548	0.023388	0.299659	0.081855
	9.52864	33.0592	13.6644	0.285026	0.242942	1.84641	0.001286	0.023995	0.264316	0.071228
	8.71527	32.0323	11.9943	0.262502	0.224051	1.85657	0.001585	0.024705	0.231288	0.061728
	7.90233	30.9895	10.2668	0.240507	0.205646	1.86451	0.001515	0.02548	0.200598	0.053299
	7.09178	29.936	8.48711	0.21925	0.187944	1.86981	0.001141	0.026292	0.172266	0.0459
	6.28565	28.8773	6.66055	0.19889	0.171113	1.87197	0.000523	0.027127	0.146321	0.039485
	5.48629	27.819	4.79354	0.179547	0.155266	1.87084	0.000284	0.027967	0.122763	0.034006
	4.69631	26.767	2.89318	0.161315	0.140465	1.86646	0.001228	0.0288	0.101554	0.02942
	3.9183	25.727	0.966623	0.144256	0.126735	1.85901	0.002271	0.029635	0.082621	0.025703
	3.15476	24.7044	-0.978578	0.128401	0.114094	1.84872	0.003382	0.030481	0.065876	0.022825
	2.40814	23.7044	-2.93468	0.11375	0.102555	1.83616	0.004535	0.031354	0.051213	0.020767
	1.68084	22.7319	-4.89404	0.100293	0.092122	1.822	0.005706	0.032261	0.03852	0.01951
	0.974586	21.7908	-6.8498	0.088016	0.082796	1.80682	0.006876	0.033202	0.027674	0.019031
	0.290873	20.8845	-8.79541	0.076915	0.074581	1.79112	0.008031	0.034174	0.018543	0.019307
	-0.369171	20.0158	-10.7249	0.066998	0.067483	1.77516	0.009155	0.03517	0.010984	0.020313
	-1.00645	19.1837	-12.636	0.058272	0.0615	1.75903	0.010232	0.036185	0.004857	0.022019
	-1.62259	18.3862	-14.5275	0.050722	0.056609	1.74262	0.011252	0.037213	0.000203	0.024391
	-2.21922	17.6213	-16.3983	0.044314	0.052772	1.72586	0.012202	0.038247	0.003651	0.02739
	-2.79795	16.8868	-18.2473	0.038998	0.04993	1.7089	0.013068	0.039272	0.006298	0.03097
	-3.36042	16.1806	-20.0734	0.034711	0.048011	1.69192	0.013836	0.040274	0.00804	0.03508

## Sheet: Sheet11
Subject #	11	Control	Female
	Joint Angles [deg]			EMG - filtered and normalised to max isometric trial
	HipFlexion	KneeFlexion	AnkleDorsiflexion	Semimem	BicepsFemoris	RectusFemoris	Vasmed	Vaslat	medGastroc	latGastroc
	36.3624	7.73044	16.4717	0.179955	0.084159	0.153879	0.590332	0.701283	0.211828	0.36594
	36.0721	8.03441	16.668	0.190991	0.087193	0.161933	0.60861	0.72462	0.230013	0.38178
	35.7688	8.38029	16.8011	0.20156	0.090338	0.169395	0.627345	0.745714	0.249202	0.398289
	35.4544	8.76747	16.8723	0.211378	0.093515	0.176176	0.646503	0.765314	0.269453	0.415196
	35.1307	9.19536	16.8825	0.220175	0.09665	0.182282	0.665862	0.784023	0.290843	0.432234
	34.7994	9.66334	16.8329	0.227674	0.099705	0.187754	0.685097	0.802165	0.313415	0.449145
	34.4624	10.1708	16.7247	0.233696	0.102678	0.192705	0.704009	0.819707	0.337177	0.465807
	34.1215	10.7171	16.5588	0.238168	0.10558	0.197327	0.722469	0.836368	0.362117	0.482143
	33.7788	11.3025	16.3376	0.240995	0.108414	0.201841	0.740475	0.851721	0.388134	0.497947
	33.4375	11.9293	16.0666	0.242222	0.111182	0.206444	0.757894	0.865412	0.415084	0.512839
	33.1011	12.6003	15.752	0.24211	0.113892	0.211268	0.7744	0.877367	0.44272	0.526519
	32.7733	13.3191	15.4018	0.241118	0.116529	0.216368	0.789485	0.887515	0.470634	0.539076
	32.458	14.0902	15.0258	0.239847	0.119082	0.221783	0.802621	0.895666	0.498292	0.551027
	32.1593	14.9183	14.6343	0.238854	0.121558	0.227548	0.813339	0.90197	0.525172	0.563131
	31.8813	15.8077	14.2394	0.238629	0.123938	0.233687	0.821265	0.906693	0.551038	0.576182
	31.6277	16.7632	13.8537	0.239558	0.126174	0.240244	0.826052	0.910124	0.57581	0.590861
	31.4022	17.7884	13.4898	0.241932	0.128205	0.247197	0.827559	0.912652	0.599291	0.607806
	31.2076	18.8856	13.1603	0.245942	0.129954	0.254463	0.825781	0.914621	0.621331	0.627596
	31.0466	20.0567	12.8775	0.251659	0.131358	0.26196	0.82085	0.916251	0.642002	0.650708
	30.9208	21.301	12.652	0.259027	0.132382	0.269594	0.813163	0.917508	0.66145	0.677536
	30.8309	22.616	12.4927	0.267865	0.13305	0.277286	0.80347	0.918295	0.679836	0.708586
	30.7772	23.9983	12.4078	0.27787	0.133405	0.285064	0.792899	0.918761	0.697552	0.744316
	30.7585	25.4408	12.4017	0.288619	0.13347	0.292975	0.782511	0.919348	0.715267	0.785127
	30.7729	26.9354	12.4775	0.299594	0.133256	0.300983	0.773064	0.920291	0.733549	0.83133
	30.8177	28.4724	12.6363	0.310206	0.132749	0.308976	0.764991	0.921461	0.752717	0.883034
	30.8892	30.0392	12.8756	0.319793	0.131905	0.316835	0.758476	0.92249	0.772949	0.940004
	30.983	31.623	13.1928	0.327599	0.130642	0.324549	0.753362	0.922841	0.794291	1.00159
	31.0942	33.2099	13.5827	0.332771	0.128833	0.332055	0.749243	0.921703	0.816674	1.0667
	31.217	34.785	14.0389	0.334523	0.126388	0.339182	0.745555	0.918064	0.839959	1.13386
	31.3457	36.3338	14.5549	0.332309	0.123287	0.345705	0.741587	0.911289	0.863738	1.20138
	31.4742	37.8422	15.1232	0.325893	0.11951	0.351477	0.736817	0.901366	0.887314	1.26759
	31.596	39.2967	15.7366	0.315366	0.115052	0.356417	0.730826	0.888456	0.910111	1.33149
	31.7051	40.685	16.388	0.301286	0.109967	0.360557	0.723477	0.872546	0.931905	1.3929
	31.7954	41.9967	17.0707	0.284373	0.104327	0.364018	0.714991	0.853596	0.952687	1.45186
	31.861	43.222	17.7782	0.265331	0.098263	0.366954	0.705774	0.831751	0.972535	1.50802
	31.8964	44.3537	18.5051	0.244884	0.091932	0.369586	0.696221	0.807172	0.9912	1.56047
	31.8967	45.3862	19.2462	0.223708	0.085477	0.372117	0.68657	0.779926	1.00811	1.60778
	31.8572	46.3148	19.9965	0.202374	0.07904	0.374649	0.676867	0.750283	1.02243	1.64854
	31.7742	47.1375	20.752	0.181335	0.072746	0.377134	0.666861	0.718674	1.0331	1.68173
	31.6442	47.8528	21.5086	0.160936	0.066695	0.379358	0.656056	0.685582	1.03946	1.70734
	31.4645	48.4607	22.2624	0.141446	0.060949	0.380958	0.643845	0.651742	1.04146	1.72584
	31.2334	48.9628	23.01	0.123081	0.05556	0.381438	0.62952	0.617781	1.03952	1.73796
	30.9495	49.3608	23.7476	0.106008	0.050554	0.380166	0.612433	0.584044	1.03397	1.74491
	30.6125	49.6581	24.4718	0.090337	0.045936	0.376417	0.592188	0.550622	1.02495	1.74758
	30.2226	49.8582	25.179	0.076126	0.041704	0.369605	0.568519	0.517354	1.01253	1.74634
	29.7804	49.9653	25.8654	0.063389	0.037846	0.359393	0.541314	0.483956	0.996827	1.74142
	29.2877	49.9842	26.5274	0.052115	0.034349	0.345779	0.510966	0.450137	0.977887	1.73249
	28.7462	49.9197	27.1609	0.042266	0.031206	0.329225	0.478107	0.415925	0.955739	1.71911
	28.1584	49.7769	27.7621	0.033802	0.02841	0.310254	0.443416	0.381477	0.930602	1.70105
	27.527	49.5611	28.3268	0.026687	0.025953	0.289437	0.407723	0.347069	0.902898	1.6783
	26.8549	49.2774	28.8509	0.02088	0.023821	0.267397	0.371829	0.31319	0.872987	1.65037
	26.1452	48.9306	29.3304	0.016335	0.022004	0.244751	0.336401	0.280307	0.841031	1.61668
	25.4009	48.5252	29.7612	0.013017	0.020496	0.222039	0.301961	0.248862	0.807166	1.57663
	24.6251	48.0656	30.1395	0.010884	0.019298	0.199725	0.268938	0.21924	0.771676	1.52994
	23.8208	47.5551	30.4618	0.009895	0.018412	0.178178	0.23769	0.191734	0.734939	1.47707
	22.9908	46.997	30.7245	0.010005	0.017841	0.157699	0.208512	0.166536	0.697219	1.41868
	22.1377	46.3939	30.9249	0.011163	0.01759	0.138534	0.181604	0.143757	0.658667	1.35546
	21.2642	45.7478	31.0604	0.013321	0.017658	0.120852	0.157057	0.123439	0.619539	1.28816
	20.3726	45.0604	31.1286	0.016425	0.018042	0.104761	0.134871	0.105561	0.580425	1.21749
	19.4651	44.3328	31.1278	0.020425	0.018734	0.090311	0.114989	0.090043	0.542075	1.14443
	18.5438	43.5662	31.0565	0.025273	0.019729	0.077515	0.097325	0.076758	0.505056	1.06983
	17.611	42.7614	30.9137	0.030921	0.021019	0.066351	0.081779	0.065539	0.469679	0.994353
	16.6686	41.9193	30.6984	0.037318	0.022592	0.056764	0.06822	0.056189	0.436011	0.918543
	15.7188	41.0408	30.4101	0.044404	0.02443	0.048663	0.056487	0.048501	0.403969	0.842895
	14.7634	40.1272	30.0482	0.052101	0.026519	0.041935	0.04643	0.042299	0.373337	0.76802
	13.8047	39.1797	29.6125	0.06031	0.02884	0.036452	0.037914	0.037426	0.343915	0.694589
	12.8446	38.2	29.1024	0.068911	0.031365	0.03208	0.030797	0.033732	0.31566	0.62323
	11.8852	37.1903	28.5177	0.077755	0.034067	0.028683	0.024938	0.031066	0.288622	0.55463
	10.9285	36.1528	27.8579	0.086669	0.036919	0.02612	0.02021	0.029283	0.262873	0.48938
	9.97639	35.0901	27.1226	0.095444	0.039891	0.024268	0.016491	0.028248	0.238457	0.428059
	9.03071	34.0052	26.3112	0.103829	0.042955	0.023033	0.013671	0.027842	0.215303	0.371111
	8.09324	32.9012	25.4232	0.111554	0.046068	0.022326	0.011651	0.027946	0.193261	0.318808
	7.16551	31.7815	24.4582	0.118339	0.049173	0.022074	0.010333	0.028442	0.17221	0.271382
	6.24903	30.6496	23.4156	0.123947	0.052198	0.022229	0.009635	0.029213	0.15217	0.229
	5.34519	29.5091	22.2954	0.128271	0.05507	0.02274	0.00948	0.030166	0.133273	0.191713
	4.45522	28.3638	21.0975	0.131314	0.057761	0.023554	0.009792	0.031232	0.115634	0.159467
	3.58037	27.2177	19.8224	0.133185	0.060276	0.024613	0.010499	0.032356	0.099327	0.132104
	2.72187	26.0748	18.4712	0.134118	0.062632	0.025857	0.011541	0.033487	0.084391	0.109378
	1.88094	24.9395	17.0454	0.134358	0.064889	0.02722	0.012881	0.034614	0.070867	0.090977
	1.05891	23.8163	15.5473	0.134126	0.067119	0.028628	0.014488	0.035758	0.058783	0.076522
	0.257317	22.7099	13.9805	0.133611	0.069367	0.030008	0.016333	0.036934	0.048138	0.065593
	-0.522216	21.6254	12.349	0.132966	0.071666	0.03131	0.018393	0.038143	0.038904	0.05773
	-1.27782	20.5682	10.6582	0.132301	0.074021	0.032492	0.020646	0.039376	0.031032	0.052444
	-2.0073	19.5442	8.91492	0.131666	0.07641	0.033522	0.02307	0.04061	0.024452	0.049246
	-2.70842	18.5591	7.12643	0.131047	0.078783	0.034391	0.025635	0.041827	0.019084	0.047677
	-3.37864	17.6193	5.3017	0.130384	0.081057	0.035101	0.02831	0.043003	0.014837	0.047408
	-4.01531	16.7313	3.45053	0.129582	0.083125	0.035647	0.031059	0.044106	0.011616	0.048218
	-4.61583	15.9012	1.58305	0.128558	0.084884	0.036016	0.033839	0.04509	0.009326	0.049961
	-5.1778	15.1351	-0.289849	0.127231	0.086248	0.036197	0.036611	0.045902	0.007866	0.0525
	-5.69888	14.4387	-2.15718	0.12548	0.087143	0.036178	0.039335	0.046496	0.007135	0.0557
	-6.17758	13.8161	-4.00904	0.123136	0.087475	0.035948	0.041968	0.046836	0.007033	0.059414
	-6.61323	13.2701	-5.83653	0.120039	0.087161	0.035508	0.044464	0.04689	0.007461	0.063467
	-7.00554	12.8028	-7.6315	0.116096	0.086125	0.034852	0.046769	0.046618	0.00832	0.067665
	-7.35634	12.412	-9.38973	0.111261	0.084328	0.033973	0.048839	0.045975	0.009512	0.071797
	-7.66821	12.0944	-11.1084	0.105606	0.081799	0.032859	0.050669	0.044928	0.010947	0.07566
	-7.94527	11.8435	-12.7874	0.099263	0.078604	0.031525	0.052255	0.043489	0.012541	0.079105
	-8.19464	11.6466	-14.4321	0.092389	0.074847	0.030011	0.053603	0.041687	0.014235	0.082042
	-8.42371	11.4903	-16.0483	0.085178	0.070669	0.028359	0.054733	0.039581	0.015992	0.084469
	-8.63992	11.3613	-17.642	0.077829	0.066194	0.026625	0.055685	0.037252	0.017785	0.086418
	-8.85068	11.2463	-19.2188	0.070501	0.061526	0.024872	0.056493	0.034783	0.019598	0.087901

[truncated: 31 more sheets: Sheet12, Sheet13, Sheet14, Sheet16, Sheet15, Sheet17, Sheet18, Sheet19, Sheet20, Sheet21, Sheet22, Sheet23, Sheet24, Sheet25, Sheet26, Sheet27, Sheet28, Sheet29, Sheet30, Sheet31 …]
